# Supplementary material for: Integrative genomic and transcriptomic analysis of leiomyosarcoma
Source: Nat Commun. 2018 Jan 10;9:144. doi: 10.1038/s41467-017-02602-0 (PMC5762758; doi:10.1038/s41467-017-02602-0)
Supplement: Supplementary file 4 — Supplementary Data 1 [file 41467_2017_2602_MOESM4_ESM.xlsx]

## Sheet: 1_Clinical data
Patient	Gender	Diagnosis	Tumor cell content	Age (years)	Primary tumor (P) / Local recurrence (R) / Metastasis (M)	Localization	Prior treatment
ULMS01	Female	ULMS	0.95	59	R	Uterus	None
ULMS02	Female	ULMS	0.7	48	M	Liver	None
ULMS03	Female	ULMS	1	50	M	Peritoneum	None
ULMS04	Female	ULMS	0.5	50	M	Liver	Chemotherapy, pazopanib, letrozole
ULMS05	Female	ULMS	0.6	60	P	Retroperitoneum	Chemotherapy
ULMS06	Female	ULMS	0.75	34	M	Inguinal, iliacal, and gluteal region	Resection
ULMS07	Female	ULMS	0.8	42	M	Adrenal gland	Resection, SIRT*
ULMS08	Female	ULMS	1	51	M	Pancreas	None
ULMS09	Female	ULMS	1	51	M	Peritoneum	None
ULMS10	Female	ULMS	1	58	R	Uterus	Resection, SIRT, chemotherapy
LMS11	Female	LMS	>80%	67	P	Right upper limb	None
LMS12	Female	LMS	>80%	54	R	Retroperitoneum	None
LMS13	Female	LMS	>80%	69	P	Right ellbow	None
LMS14	Female	LMS	0.8	44	M	Lung	Resection, SIRT, chemotherapy
LMS15	Female	LMS	0.3	58	M	Skin	Resection, SIRT, chemotherapy
LMS16	Female	LMS	0.8	50	M	Extremity	Resection, SIRT, chemotherapy
LMS17	Female	LMS	0.85	51	P	Retroperitoneum	SIRT
LMS18	Female	LMS	0.9	51	M	Chest wall	Resection, chemotherapy
LMS19	Female	LMS	>80%	54	P	Retroperitoneum	Chemotherapy
LMS20	Female	LMS	0.6	50	P	Retroperitoneum	Resection, SIRT
LMS21	Female	LMS	1	51	M	Liver	None
LMS22	Female	LMS	0.95	42	M	Soft tissue	None
LMS23	Female	LMS	0.9	57	P	Retroperitoneum	Resection, SIRT
LMS24	Female	LMS	0.9	70	P	Ilium	Resection
LMS26	Female	LMS	1	67	P	Liver hilus	None
LMS27	Female	LMS	0.9	65	P	Retroperitoneum	Pazopanib
LMS28	Female	LMS	0.7	60	R	Extremity	Resection
LMS29	Female	LMS	1	41	P	Extremity	None
LMS30	Female	LMS	1	67	M	Peritoneum	Chemotherapy
LMS31	Female	LMS	1	38	P	Retroperitoneum	Resection
LMS32	Female	LMS	0.8	21	M	Liver	Resection, SIRT, chemotherapy
LMS33	Male	LMS	>80%	57	P	Abdomen	None
LMS34	Male	LMS	>80%	65	P	Right upper limb	None
LMS35	Male	LMS	0.9	37	M	Retroperitoneum	Resection, chemotherapy
LMS36	Male	LMS	0.9	58	M	Liver	Resection, chemotherapy
LMS37	Male	LMS	1	44	M	Extremity	Resection, chemotherapy, pazopanib
LMS38	Male	LMS	1	54	M	Liver	Resection, SIRT, chemotherapy, pazopanib
LMS39	Male	LMS	1	46	P	Extremity	Resection
LMS40	Male	LMS	1	71	R	Unknown	SIRT, chemotherapy
LMS41	Male	LMS	0.6	59	P	Extremity	Chemotherapy
LMS42	Male	LMS	0.95	55	P	Retroperitoneum	None
LMS43	Male	LMS	0.55	52	P	Extremity	SIRT
LMS44	Male	LMS	0.9	43	M	Peritoneum	None
LMS45	Male	LMS	0.9	52	R	Prostate	SIRT
LMS46	Male	LMS	1	80	P	Retroperitoneum	None
LMS47	Male	LMS	1	60	M	Thoracic wall	Resection, SIRT
LMS48	Male	LMS	1	61	M	Intraperitoneal	Chemotherapy
LMS49	Male	LMS	1	47	M	Liver	Resection
LMS50	Male	LMS	0.9	69	P	Retroperitoneum	Resection
*SIRT, selective internal radiation therapy

## Sheet: 2_WES and TS quality control
Patient	Transcriptome sequencing available	Sample type	Library preparation kit	On-target ratio (%)	Coverage	Total read count (flagstat)	Insert size (median)	Total number of reads (RNA )	Percentage of reads mapped (RNA)
ULMS01		control	Agilent SureSelect V5+UTRs	62.5	81.39	111923034	181
ULMS01	No	tumor	Agilent SureSelect V5+UTRs	63.61	104.96	146936626	178
ULMS02		control	Agilent SureSelect V4+UTRs	60	68.11	91988878	179
ULMS02	Yes	tumor	Agilent SureSelect V5+UTRs	60.13	92.97	130204308	187	198191742	92.57
ULMS03		control	Agilent SureSelect V4+UTRs	60.88	51.85	69319566	175
ULMS03	Yes	tumor	Agilent SureSelect V5+UTRs	60.21	65.43	87569120	181	181002118	93.77
ULMS04		blood	Agilent SureSelect V5+UTRs	46.73	98.58	115919758	167
ULMS04	Yes	tumor	Agilent SureSelect V5+UTRs	45.67	79.44	95377786	165	102152372	92.02
ULMS05		blood	Agilent SureSelect V5+UTRs	62.76	62.82	79420684	187
ULMS05	Yes	tumor	Agilent SureSelect V5+UTRs	62.17	107.46	141214124	188	126256864	93.41
ULMS06		blood	Agilent SureSelect V5+UTRs	61.72	70.11	93200818	187
ULMS06	Yes	tumor	Agilent SureSelect V5+UTRs	60.26	110.34	148941004	189	153606744	95.06
ULMS07		control	Agilent SureSelect V5+UTRs	59.4	60.11	82577462	183
ULMS07	Yes	tumor	Agilent SureSelect V5+UTRs	59.49	78.53	111046820	188	193840690	93.67
ULMS08		control	Agilent SureSelect V5+UTRs	62.82	67.58	93226406	182
ULMS08	No	tumor	Agilent SureSelect V5+UTRs	62.87	93.99	131429000	189
ULMS09		control	Agilent SureSelect V5+UTRs	61.53	83.93	111027134	186
ULMS09	Yes	tumor	Agilent SureSelect V5+UTRs	60.61	80.93	109574338	187	165482890	94.26
ULMS10		blood	Agilent SureSelect V5+UTRs	71	154.68	186863738	195
ULMS10	Yes	tumor	Agilent SureSelect V5+UTRs	72	148.83	177988038	190	113683114	93.19
LMS11		control	Agilent SureSelect V5+UTRs	62.85	65.06	81033543	182
LMS11	Yes	tumor	Agilent SureSelect V5+UTRs	60.85	242.04	308022212	191	109755778	93.69
LMS12		control	Agilent SureSelect V5+UTRs	62.16	84.26	104740983	178
LMS12	Yes	tumor	Agilent SureSelect V5+UTRs	61.84	101.11	126552864	188	122726752	94.4
LMS13		control	Agilent SureSelect V5+UTRs	62.72	70.69	87045067	181
LMS13	Yes	tumor	Agilent SureSelect V5+UTRs	61.28	176.9	223263820	188	132775632	94.5
LMS14		buffy coat	Agilent SureSelect V5	62.93	91.05	58763220	185
LMS14	Yes	metastasis	Agilent SureSelect V5	63.46	127.27	110452784	192	145495204	93.31
LMS15		blood	Agilent SureSelect V5+UTRs	63.14	133.02	174555414	199
LMS15	Yes	tumor	Agilent SureSelect V5+UTRs	63.34	117.6	156110308	196	184470434	95.45
LMS16		buffy coat	Agilent SureSelect V5+UTRs	62.96	118.22	157237514	183
LMS16	No	tumor	Agilent SureSelect V5+UTRs	60.91	121.32	163738782	188
LMS17		control	Agilent SureSelect V5+UTRs	60.13	76.49	106354762	173
LMS17	Yes	tumor	Agilent SureSelect V5+UTRs	59.23	85.84	120325056	186	93394730	90.91
LMS18		control	Agilent SureSelect V5+UTRs	60.05	57.48	77942566	186
LMS18	Yes	tumor	Agilent SureSelect V5+UTRs	59.46	102.51	149612298	191	142894808	71.31
LMS19		blood	Agilent SureSelect V5+UTRs	63.15	68.67	88903798	177
LMS19	Yes	tumor	Agilent SureSelect V5+UTRs	61.34	101.42	137372738	181	118667030	94.34
LMS20		control	Agilent SureSelect V5+UTRs	60.85	62	83846802	179
LMS20	No	tumor	Agilent SureSelect V5+UTRs	58.85	74.44	102104978	182
LMS21		control	Agilent SureSelect V5+UTRs	60.64	49.47	65279614	182
LMS21	Yes	tumor	Agilent SureSelect V5+UTRs	61.22	81.21	114372078	190	193604936	94.62
LMS22		control	Agilent SureSelect V5+UTRs	61.2	60.36	80083506	179
LMS22	Yes	tumor	Agilent SureSelect V5+UTRs	60.93	81.42	114548972	189	218814832	94.3
LMS23		control	Agilent SureSelect V5+UTRs	61.6	47.51	65630684	180
LMS23	No	tumor	Agilent SureSelect V5+UTRs	59.17	95.67	140047426	188
LMS24		blood	Agilent SureSelect V5+UTRs	63.18	96.41	124711742	187
LMS24	No	tumor	Agilent SureSelect V5+UTRs	63.02	92.08	119851960	193
LMS26		control	Agilent SureSelect V5+UTRs	62.15	65.33	86411262	181
LMS26	Yes	tumor	Agilent SureSelect V5+UTRs	71	99.91	117429982	188	134063160	93.89
LMS27		control	Agilent SureSelect V4+UTRs	61.75	59.72	81424612	183
LMS27	Yes	tumor	Agilent SureSelect V5+UTRs	62.3	103.15	149211604	189	145631762	95.88
LMS28		blood	Agilent SureSelect V5+UTRs	60.96	65.56	85765170	187
LMS28	Yes	tumor	Agilent SureSelect V5+UTRs	62.41	94.84	123316118	187	105130054	95.26
LMS29		control	Agilent SureSelect V4+UTRs	59.6	60.44	83388424	186
LMS29	Yes	tumor	Agilent SureSelect V5+UTRs	58.25	86.03	125363136	196	190907413	94.62
LMS30		control	Agilent SureSelect V5+UTRs	60.71	63.53	84541454	184
LMS30	No	tumor	Agilent SureSelect V5+UTRs	59.11	92.83	134617682	187
LMS31		blood	Agilent SureSelect V5+UTRs	73	112.63	131073694	169
LMS31	No	tumor	Agilent SureSelect V5+UTRs	73	154.74	137403633	165
LMS32		blood	Agilent SureSelect V5+UTRs	71	127.14	154769542	179
LMS32	No	tumor	Agilent SureSelect V5+UTRs	71	134.57	162008550	174
LMS33		control	Agilent SureSelect V5+UTRs	62.26	76.36	95174188	184
LMS33	Yes	tumor	Agilent SureSelect V5+UTRs	61.86	94.31	117870218	188	126745268	43.63
LMS34		control	Agilent SureSelect V5+UTRs	61.83	63.61	79552772	181
LMS34	Yes	tumor	Agilent SureSelect V5+UTRs	61.05	164.48	208735205	189	111855030	94.68
LMS35		buffy coat	Agilent SureSelect V5+UTRs	59.94	117.54	179532228	185
LMS35	Yes	tumor	Agilent SureSelect V5+UTRs	54.64	90.9	139722954	186	167875928	94.35
LMS36		blood	Agilent SureSelect V5	63.93	125.23	109136026	192
LMS36	Yes	metastasis	Agilent SureSelect V5	63.41	138.51	120205728	190	173398516	95.38
LMS37		buffy coat	Agilent SureSelect V5	62.59	98.07	87399120	202
LMS37	Yes	tumor	Agilent SureSelect V5	61.52	141.47	131533242	199	242094018	94.23
LMS38		buffy coat	Agilent SureSelect V5+UTRs	60.69	100	131070912	174
LMS38	No	metastasis	Agilent SureSelect V5+UTRs	67.85	98.38	118668982	144
LMS39		buffy coat	Agilent SureSelect V5	62.48	112.2	101380888	194
LMS39	Yes	tumor	Agilent SureSelect V5	62.72	126.63	115148674	202	218151060	94.72
LMS40		control	Agilent SureSelect V5+UTRs	61.04	76.46	103368440	179
LMS40	Yes	tumor	Agilent SureSelect V5+UTRs	60.06	172.36	244530636	187	177150944	93.22
LMS41		control	Agilent SureSelect V5+UTRs	60.74	58.24	78023434	186
LMS41	No	tumor	Agilent SureSelect V5+UTRs	59.63	91.55	131024626	187
LMS42		control	Agilent SureSelect V5+UTRs	59.59	65.05	90120114	183
LMS42		tumot	Agilent SureSelect V5+UTRs	59.55	125.84	159749307	186
LMS43		control	Agilent SureSelect V5+UTRs	61.82	63.01	83729346	182
LMS43	Yes	tumor	Agilent SureSelect V5+UTRs	60.14	77.13	108837052	190	161909336	95.54
LMS44		control	Agilent SureSelect V4+UTRs	60.67	53.19	70886792	184
LMS44	Yes	tumor	Agilent SureSelect V5+UTRs	59.27	93.64	132357054	191	179105786	93.83
LMS45		blood	Agilent SureSelect V4+UTRs	61.59	74.32	100286952	186
LMS45	Yes	tumor	Agilent SureSelect V5+UTRs	60.74	88.66	120315970	175	159999894	92.97
LMS46		control	Agilent SureSelect V5+UTRs	60.09	59.09	81455468	177
LMS46	No	tumor	Agilent SureSelect V5+UTRs	59.03	86.57	121166908	186
LMS47		blood	Agilent SureSelect V5+UTRs	62.28	59.07	80976374	187
LMS47	Yes	metastasis	Agilent SureSelect V5+UTRs	60.66	111.99	157347632	187	135790254	96.04
LMS48		control	Agilent SureSelect V5+UTRs	62.69	63.78	87080414	186
LMS48	Yes	tumor	Agilent SureSelect V5+UTRs	61.5	129.78	186394184	189	109374794	94.16
LMS49		blood	Agilent SureSelect V5+UTRs	63	97.79	138288916	182
LMS49	Yes	tumor	Agilent SureSelect V5+UTRs	62.29	113.43	163324952	184	133333816	94.46
LMS50		blood	Agilent SureSelect V5+UTRs	73	112.32	132090622	194
LMS50	Yes	metastasis	Agilent SureSelect V5+UTRs	73	140.3	165386274	201	169411048	93.42

## Sheet: 3_WGS quality control
Cell line	Sample type	Library preparation kit	Coverage	Total read count (flagstat)	Percentage of reads mapped	Percentage of duplicate reads	Percentage properly paired reads	Insert size (median)
MES-SA	Cell line	TruSeq Nano DNA	42.35	1033227805	99.56	9.45	92.41	416
SK-LMS-1	Cell line	TruSeq Nano DNA	37.99	908306230	99.61	7	93.39	403
SK-UT-1	Cell line	TruSeq Nano DNA	37.24	891773242	99.76	6.96	92.89	412
SK-UT-1B	Cell line	TruSeq Nano DNA	37.42	886067385	99.82	7.57	93.79	414

## Sheet: 4_Somatic SNVs
Patient	Chromosome	Position (hg19)	Reference allele	Mutant allele	Variant allele frequency	Mutant allele zygosity	Sequence context	ANNOVAR function	Gene symbol	Mutation type	ANNOVAR output (alternative transcripts)	ENTREZ GeneID	RefSeq gene description	RefSeq gene summary	Entry in Cancer Gene Census	COSMIC	RNA annotation (tumor)	Mutant reads in RNA	RPKM/TPM
ULMS01	1	34190222	C	T	0.15	het	GTCACCAGCG,GCCCACGTAG	exonic	CSMD2	nonsynonymous SNV	CSMD2:NM_052896:exon18:c.G2659A:p.A887T,	114784	CUB and Sushi multiple domains 2 (CSMD2)	CSMD2:NA	0	CSMD2_ENST00000373381;basechange=c.2779G>T;AAchange=p.A927S;tissue=lung&CSMD2;basechange=c.2659G>T;AAchange=p.A887S;tissue=lung
ULMS01	1	46500650	C	G	0.14	het	CCACTCTGAA,TAAAGAAGGA	exonic	MAST2	nonsynonymous SNV	MAST2:NM_015112:exon29:c.C4309G:p.L1437V,	23139	microtubule associated serine/threonine kinase 2 (MAST2)	MAST2:n/a	0	0
ULMS01	1	175299293	G	A	0.2	het	GGAGGCGAAG,CGGCCTCTTG	exonic	TNR	nonsynonymous SNV	TNR:NM_003285:exon21:c.C3710T:p.A1237V,	7143	tenascin R (restrictin, janusin) (TNR)	TNR:Tenascin-R (TNR) is an extracellular matix protein expressed primarily in the central nervous system. It is a member of the tenascin (TN) gene family, which includes at least 3 genes in mammals: TNC (or hexabrachion; MIM 187380), TNX (TNXB; MIM 600985), and TNR (Erickson, 1993 [PubMed 7694605]). The genes are expressed in distinct tissues at different times during embryonic development and ar…	0	0
ULMS01	2	51255301	C	G	0.17	het	TCCATTGGCC,TCGGCGCCCG	exonic	NRXN1	nonsynonymous SNV	NRXN1:NM_001135659:exon2:c.G111C:p.E37D,NRXN1:NM_004801:exon2:c.G111C:p.E37D,	9378	neurexin 1 (NRXN1), transcript variant beta	NRXN1:n/a	0	0
ULMS01	2	215798891	C	A	0.2	het	TTTGCGACTC,TCCTGCTGTG	exonic	ABCA12	stopgain SNV	ABCA12:NM_173076:exon52:c.G7591T:p.G2531X,ABCA12:NM_015657:exon44:c.G6637T:p.G2213X,	26154	ATP-binding cassette, sub-family A (ABC1), member 12 (ABCA12),	ABCA12:The membrane-associated protein encoded by this gene is a member of the superfamily of ATP-binding cassette (ABC) transporters. ABC proteins transport various molecules across extra- and intracellular membranes. ABC genes are divided into seven distinct subfamilies (ABC1, MDR/TAP, MRP, ALD, OABP, GCN20, and White). This encoded protein is a member of the ABC1 subfamily, which is the only m…	0	0
ULMS01	3	141896347	C	T	0.32	het	AAAGATGGAA,AAAACAAACT	exonic	GK5	nonsynonymous SNV	GK5:NM_001039547:exon12:c.G1120A:p.V374I,	256356	glycerol kinase 5 (putative) (GK5),	GK5:n/a	0	0
ULMS01	4	1389097	G	A	0.24	het	ACGTGCCCAT,TGGAGTGCCC	exonic	CRIPAK	nonsynonymous SNV	CRIPAK:NM_175918:exon1:c.G798A:p.M266I,	285464	cysteine-rich PAK1 inhibitor (CRIPAK)	CRIPAK:CRIPAK is a negative regulator of PAK1 (MIM 602590) that is upregulated by estrogen (Talukder et al., 2006 [PubMed 16278681]).[supplied by OMIM, Mar 2008].	0	0
ULMS01	4	75040996	A	G	0.07	het	TTTTTCTTCT,GGTATTTGTA	splicing	MTHFD2L(NM_001144978:exon3:c.329-2A>G)	0	0	441024	methylenetetrahydrofolate dehydrogenase (NADP+ dependent) 2-like (MTHFD2L)	MTHFD2L:n/a	0	0
ULMS01	4	123207696	G	A	0.43	het	TTTCTTACAG,TGCACAGACA	exonic	KIAA1109	nonsynonymous SNV	KIAA1109:NM_015312:exon51:c.G9038A:p.G3013D,	84162	KIAA1109 (KIAA1109)	KIAA1109:This gene is located on the long arm of chromosome 4 in a region that is associated with susceptibility to celiac disease. The encoded protein is similar to a Chinese hamster protein that is associated with spermatocyte and adipocyte differentiation. The C-terminus of the protein is also similar to a Caenorhabditis elegans protein that plays a role in lipid storage. In mammals, this prot…	0	0
ULMS01	5	102338785	T	G	0.35	het	TCGGACCAAT,GAAGAAGACA	exonic	PAM	nonsynonymous SNV	PAM:NM_138822:exon16:c.T1662G:p.I554M,PAM:NM_001177306:exon16:c.T1662G:p.I554M,PAM:NM_000919:exon16:c.T1662G:p.I554M,PAM:NM_138766:exon16:c.T1662G:p.I554M,PAM:NM_138821:exon15:c.T1341G:p.I447M,	5066	peptidylglycine alpha-amidating monooxygenase (PAM),	PAM:This gene encodes a multifunctional protein. It has two enzymatically active domains with catalytic activities - peptidylglycine alpha-hydroxylating monooxygenase (PHM) and peptidyl-alpha-hydroxyglycine alpha-amidating lyase (PAL). These catalytic domains work sequentially to catalyze neuroendocrine peptides to active alpha-amidated products. Multiple alternatively spliced transcript variants…	0	0
ULMS01	5	134223450	G	C	0.34	het	GGTGGGGGCT,TGTACCTGGG	exonic	TXNDC15	nonsynonymous SNV	TXNDC15:NM_024715:exon2:c.G169C:p.V57L,	79770	thioredoxin domain containing 15 (TXNDC15)	TXNDC15:n/a	0	0
ULMS01	6	41197282	A	G	0.19	het	TCCTATGTGG,CTCTTCCCTG	exonic	TREML4	nonsynonymous SNV	TREML4:NM_198153:exon3:c.A418G:p.T140A,	285852	triggering receptor expressed on myeloid cells-like 4 (TREML4)	TREML4:n/a	0	0
ULMS01	6	116833262	T	C	0.29	het	GACGAGAAGT,CAGGACTCCT	exonic	FAM26E	nonsynonymous SNV	FAM26E:NM_153711:exon1:c.T403C:p.S135P,	254228	family with sequence similarity 26, member E (FAM26E)	FAM26E:NA	0	0
ULMS01	7	912113	G	T	0.11	het	TCAGGGATTA,AAAATGAGTA	exonic	SUN1	stopgain SNV	SUN1:NM_001130965:exon18:c.G2155T:p.E719X,SUN1:NM_025154:exon17:c.G1906T:p.E636X,SUN1:NM_001171944:exon16:c.G1846T:p.E616X,	23353	Sad1 and UNC84 domain containing 1 (SUN1),	SUN1:This gene is a member of the unc-84 homolog family and encodes a nuclear nuclear envelope protein with an Unc84 (SUN) domain. The protein is involved in nuclear anchorage and migration. Alternatively spliced transcript variants have been described.	0	0
ULMS01	8	56435923	A	C	0.13	het	TCGAGATGAC,AGAAGCCCAT	exonic	XKR4	nonsynonymous SNV	XKR4:NM_052898:exon3:c.A1090C:p.K364Q,	114786	XK, Kell blood group complex subunit-related family, member 4 (XKR4)	XKR4:n/a	0	0
ULMS01	12	53298675	A	C	0.19	het	CTGATGCGGG,ACCGGGCCCA	exonic	KRT8	nonsynonymous SNV	KRT8:NM_001256293:exon2:c.T91G:p.S31A,KRT8:NM_001256282:exon2:c.T175G:p.S59A,KRT8:NM_002273:exon1:c.T91G:p.S31A,	3856	keratin 8 (KRT8),	KRT8:This gene is a member of the type II keratin family clustered on the long arm of chromosome 12. Type I and type II keratins heteropolymerize to form intermediate-sized filaments in the cytoplasm of epithelial cells. The product of this gene typically dimerizes with keratin 18 to form an intermediate filament in simple single-layered epithelial cells. This protein plays a role in maintaining …	0	KRT8;basechange=c.91T>G;AAchange=p.S31A;tissue=liver,prostate,lung,endometrium
ULMS01	12	53298699	G	A	0.17	het	GTGTAGGAGC,GCTGCTGAAG	exonic	KRT8	nonsynonymous SNV	KRT8:NM_001256293:exon2:c.C67T:p.R23C,KRT8:NM_001256282:exon2:c.C151T:p.R51C,KRT8:NM_002273:exon1:c.C67T:p.R23C,	3856	keratin 8 (KRT8),	KRT8:This gene is a member of the type II keratin family clustered on the long arm of chromosome 12. Type I and type II keratins heteropolymerize to form intermediate-sized filaments in the cytoplasm of epithelial cells. The product of this gene typically dimerizes with keratin 18 to form an intermediate filament in simple single-layered epithelial cells. This protein plays a role in maintaining …	0	KRT8;basechange=c.67C>T;AAchange=p.R23C;tissue=lung,large_intestine
ULMS01	13	25280566	C	A	0.3	het	ATCCCCCCAG,AGAAGCTGAT	exonic	ATP12A	nonsynonymous SNV	ATP12A:NM_001185085:exon15:c.C2152A:p.Q718K,ATP12A:NM_001676:exon15:c.C2134A:p.Q712K,	479	ATPase, H+/K+ transporting, nongastric, alpha polypeptide (ATP12A),	ATP12A:The protein encoded by this gene belongs to the family of P-type cation transport ATPases. This gene encodes a catalytic subunit of the ouabain-sensitive H+/K+ -ATPase that catalyzes the hydrolysis of ATP coupled with the exchange of H(+) and K(+) ions across the plasma membrane. It is also responsible for potassium absorption in various tissues. Two transcript variants encoding different …	0	ATP12A;basechange=c.2134C>G;AAchange=p.Q712E;tissue=central_nervous_system&ATP12A;basechange=c.2134C>A;AAchange=p.Q712K;tissue=large_intestine&ATP12A;basechange=c.2134C>T;AAchange=p.Q712*;tissue=large_intestine
ULMS01	13	25671001	T	G	0.23	het	AGTGTGAAAG,AATGACCGAT	exonic	PABPC3	nonsynonymous SNV	PABPC3:NM_030979:exon1:c.T665G:p.V222G,	5042	poly(A) binding protein, cytoplasmic 3 (PABPC3)	PABPC3:Messenger RNA stability and translation initiation are extensively under the control of poly(A)-binding proteins (PABP). See PABPC1 (MIM 604679) for background information.[supplied by OMIM, Jul 2002].	0	0
ULMS01	15	78882865	G	T	0.27	het	CACTCAGAAA,AGGAAACTGA	exonic	CHRNA5	stopgain SNV	CHRNA5:NM_000745:exon5:c.G1132T:p.E378X,	1138	cholinergic receptor, nicotinic, alpha 5 (CHRNA5)	CHRNA5:The protein encoded by this gene is a nicotinic acetylcholine receptor subunit and a member of a superfamily of ligand-gated ion channels that mediate fast signal transmission at synapses. These receptors are thought to be heteropentamers composed of separate but similar subunits. Defects in this gene have been linked to susceptibility to lung cancer type 2 (LNCR2).[provided by RefSeq, Jun…	0	0
ULMS01	16	46652167	T	C	0.22	het	CAAAAGTTGA,TTGTTTGGAA	exonic	SHCBP1	nonsynonymous SNV	SHCBP1:NM_024745:exon2:c.A221G:p.N74S,	79801	SHC SH2-domain binding protein 1 (SHCBP1)	SHCBP1:n/a	0	0
ULMS01	16	81236115	T	C	0.14	het	CTCACCTCCA,CAAGCTCCAC	exonic	PKD1L2	nonsynonymous SNV	PKD1L2:NM_001076780:exon6:c.A1133G:p.D378G,	114780	polycystic kidney disease 1-like 2 (PKD1L2),	PKD1L2:n/a	0	0
ULMS01	17	7577534	C	A	0.67	het	TGAGGATGGG,CTCCGGTTCA	exonic	TP53	nonsynonymous SNV	TP53:NM_001126114:exon7:c.G747T:p.R249S,TP53:NM_001276695:exon7:c.G630T:p.R210S,TP53:NM_001276760:exon7:c.G630T:p.R210S,TP53:NM_001276697:exon3:c.G270T:p.R90S,TP53:NM_001126112:exon7:c.G747T:p.R249S,TP53:NM_001126116:exon3:c.G351T:p.R117S,TP53:NM_001276761:exon7:c.G630T:p.R210S,TP53:NM_001126115:exon3:c.G351T:p.R117S,TP53:NM_001276696:exon7:c.G630T:p.R210S,TP53:NM_001276698:exon3:c.G270T:p.R90S,T…	7157	tumor protein p53 (TP53),	TP53:This gene encodes tumor protein p53, which responds to diverse cellular stresses to regulate target genes that induce cell cycle arrest, apoptosis, senescence, DNA repair, or changes in metabolism. p53 protein is expressed at low level in normal cells and at a high level in a variety of transformed cell lines, where it's believed to contribute to transformation and malignancy. p53 is a DNA-b…	somaticMutTumor:breast, colorectal, lung, sarcoma, adrenocortical, glioma, multiple other tumour types&germlineMutTumor:breast, sarcoma, adrenocortical carcinoma, glioma, multiple other tumour types&CancerSyndrome:Li-Fraumeni syndrome (TP53)	TP53;basechange=c.747G>A;AAchange=p.R249R;tissue=breast,stomach,upper_aerodigestive_tract,large_intestine&TP53;basechange=c.747G>C;AAchange=p.R249S;tissue=breast,stomach,haematopoietic_and_lymphoid_tissue,urinary_tract,liver,skin,lung,cervix,large_intestine,central_nervous_system&TP53_ENST00000269305;basechange=c.747G>A;AAchange=p.R249R;tissue=large_intestine&TP53_ENST00000269305;basechange=c.747…
ULMS01	19	49575672	G	T	0.46	het	GCCGGTCGAA,AAATACTCGC	exonic	KCNA7	nonsynonymous SNV	KCNA7:NM_031886:exon1:c.C171A:p.F57L,	3743	potassium voltage-gated channel, shaker-related subfamily, member 7 (KCNA7)	KCNA7:Potassium channels represent the most complex class of voltage-gated ion channels from both functional and structural standpoints. Their diverse functions include regulating neurotransmitter release, heart rate, insulin secretion, neuronal excitability, epithelial electrolyte transport, smooth muscle contraction, and cell volume. Four sequence-related potassium channel genes - shaker, shaw,…	0	0
ULMS01	20	60902643	C	T	0.2	het	GCAGAAGCAG,GGGTGCAACC	exonic	LAMA5	nonsynonymous SNV	LAMA5:NM_005560:exon37:c.G4880A:p.R1627H,	3911	laminin, alpha 5 (LAMA5)	LAMA5:Components of the extracellular matrix exert myriad effects on tissues throughout the body. In particular, the laminins, a family of heterotrimeric extracellular glycoproteins, affect tissue development and integrity in such diverse organs as the kidney, lung, skin, and nervous system. It is thought that laminins mediate the attachment, migration, and organization of cells into tissues duri…	0	0
ULMS01	X	17744429	C	T	0.44	het	TGCCTCCTGC,GCCAGGATTT	exonic	NHS	nonsynonymous SNV	NHS:NM_001136024:exon7:c.C1672T:p.R558C,NHS:NM_198270:exon6:c.C2140T:p.R714C,	4810	Nance-Horan syndrome (congenital cataracts and dental anomalies) (NHS),	NHS:This gene encodes a protein containing four conserved nuclear localization signals. The encoded protein may function during the development of the eyes, teeth, and brain. Mutations in this gene have been shown to cause Nance-Horan syndrome. Alternatively spliced transcript variants encoding different isoforms have been described for this gene.	0	0
ULMS01	X	38156651	T	A	0.33	het	AGGCCAAGAG,CCCTTCTATT	exonic	RPGR	nonsynonymous SNV	RPGR:NM_000328:exon11:c.A1300T:p.T434S,RPGR:NM_001034853:exon11:c.A1300T:p.T434S,	6103	retinitis pigmentosa GTPase regulator (RPGR), transcript variant A	RPGR:n/a	0	0
ULMS02	1	113239120	C	T	0.32	het	TGAGGCTGGC,ACTGCATGGA	exonic	MOV10	nonsynonymous SNV	MOV10:NM_020963:exon13:c.C1945T:p.H649Y,MOV10:NM_001130079:exon13:c.C1945T:p.H649Y,	4343	Mov10, Moloney leukemia virus 10, homolog (mouse) (MOV10),	MOV10:n/a	0	0	var_expressed	44	RPKM:14.14,TPM:33.56
ULMS02	1	170688884	G	T	0.2	het	GCTGAACTCA,AAGAAAAAAA	exonic	PRRX1	stopgain SNV	PRRX1:NM_006902:exon2:c.G259T:p.E87X,PRRX1:NM_022716:exon2:c.G259T:p.E87X,	5396	paired related homeobox 1 (PRRX1), transcript variant pmx-1a	PRRX1:The DNA-associated protein encoded by this gene is a member of the paired family of homeobox proteins localized to the nucleus. The protein functions as a transcription co-activator, enhancing the DNA-binding activity of serum response factor, a protein required for the induction of genes by growth and differentiation factors. The protein regulates muscle creatine kinase, indicating a role …	somaticMutTumor:AML (PMX1)	0	var_expressed	60	RPKM:10.44,TPM:24.78
ULMS02	1	170688885	A	T	0.2	het	CTGAACTCAG,AGAAAAAAAG	exonic	PRRX1	nonsynonymous SNV	PRRX1:NM_006902:exon2:c.A260T:p.E87V,PRRX1:NM_022716:exon2:c.A260T:p.E87V,	5396	paired related homeobox 1 (PRRX1), transcript variant pmx-1a	PRRX1:The DNA-associated protein encoded by this gene is a member of the paired family of homeobox proteins localized to the nucleus. The protein functions as a transcription co-activator, enhancing the DNA-binding activity of serum response factor, a protein required for the induction of genes by growth and differentiation factors. The protein regulates muscle creatine kinase, indicating a role …	somaticMutTumor:AML (PMX1)	0	var_expressed	60	RPKM:10.44,TPM:24.78
ULMS02	1	204120971	G	A	0.17	het	GCCGAAGGGG,CACAGCCATT	exonic	ETNK2	nonsynonymous SNV	ETNK2:NM_018208:exon1:c.C10T:p.P4S,	55224	ethanolamine kinase 2 (ETNK2)	ETNK2:The protein encoded by this gene is a member of choline/ethanolamine kinase family which catalyzes the first step of phosphatidylethanolamine (PtdEtn) biosynthesis via the cytidine diphosphate (CDP) ethanolamine pathway.	0	0	var_expressed	14	RPKM:12.98,TPM:30.81
ULMS02	1	206905942	C	A	0.17	het	AGTGCCTTGG,CACAATGCGC	exonic	MAPKAPK2	nonsynonymous SNV	MAPKAPK2:NM_032960:exon10:c.C1082A:p.A361D,	9261	mitogen-activated protein kinase-activated protein kinase 2 (MAPKAPK2),	MAPKAPK2:This gene encodes a member of the Ser/Thr protein kinase family. This kinase is regulated through direct phosphorylation by p38 MAP kinase. In conjunction with p38 MAP kinase, this kinase is known to be involved in many cellular processes including stress and inflammatory responses, nuclear export, gene expression regulation and cell proliferation. Heat shock protein HSP27 was shown to b…	0	0	var_expressed	136	RPKM:35.32,TPM:83.82
ULMS02	3	113376042	G	C	0.16	het	CTCTGCATGA,GTACATGATG	exonic	KIAA2018	nonsynonymous SNV	KIAA2018:NM_001009899:exon7:c.C4487G:p.P1496R,	205717	KIAA2018 (KIAA2018)	KIAA2018:n/a	0	0	var_expressed	3	RPKM:1.44,TPM:3.41
ULMS02	5	140075165	C	T	0.19	het	AAAGGTGTGG,GGCGAGAGAG	exonic	HARS2	stopgain SNV	HARS2:NM_012208:exon5:c.A472T:p.R158X,	23438	histidyl-tRNA synthetase 2, mitochondrial (putative) (HARS2), nuclear gene encoding mitochondrial protein	HARS2:n/a	0	0	var_expressed	24	RPKM:13.81,TPM:32.77
ULMS02	5	140740396	G	A	0.14	het	CCGAATCAAA,TCACGGATGC	exonic	PCDHGB2	nonsynonymous SNV	PCDHGB2:NM_032096:exon1:c.G694A:p.V232I,PCDHGB2:NM_018923:exon1:c.G694A:p.V232I,	56103	protocadherin gamma subfamily B, 2 (PCDHGB2),	PCDHGB2:This gene is a member of the protocadherin gamma gene cluster, one of three related clusters tandemly linked on chromosome five. These gene clusters have an immunoglobulin-like organization, suggesting that a novel mechanism may be involved in their regulation and expression. The gamma gene cluster includes 22 genes divided into 3 subfamilies. Subfamily A contains 12 genes, subfamily B co…	0	0	var_expressed	1	RPKM:13.89,TPM:32.97
ULMS02	7	1523800	C	A	0.28	het	ACCAGCCGGG,CACGTCCTGG	exonic	INTS1	nonsynonymous SNV	INTS1:NM_001080453:exon25:c.G3268T:p.A1090S,	26173	integrator complex subunit 1 (INTS1)	INTS1:INTS1 is a subunit of the Integrator complex, which associates with the C-terminal domain of RNA polymerase II large subunit (POLR2A; MIM 180660) and mediates 3-prime end processing of small nuclear RNAs U1 (RNU1; MIM 180680) and U2 (RNU2; MIM 180690) (Baillat et al., 2005 [PubMed 16239144]).[supplied by OMIM, Mar 2008].	0	0	var_expressed	58	RPKM:14.75,TPM:34.99
ULMS02	7	21726790	A	G	0.13	het	TGGTACCGGG,AAACAGAGAC	exonic	DNAH11	nonsynonymous SNV	DNAH11:NM_001277115:exon33:c.A5695G:p.K1899E,	8701	dynein, axonemal, heavy chain 11 (DNAH11)	DNAH11:This gene encodes a member of the dynein heavy chain family. It is a microtubule-dependent motor ATPase and has been reported to be involved in the movement of respiratory cilia. Mutations in this gene have been implicated in causing Kartagener Syndrome (a combination of situs inversus totalis and Primary Ciliary Dyskinesia (PCD), also called Immotile Cilia Syndrome 1 (ICS1)) and male ster…	0	0	var_expressed	2	RPKM:2.65,TPM:6.3
ULMS02	8	3443783	C	A	0.15	het	TGCACCAACC,TAAGCCGTTA	splicing	CSMD1(NM_033225:exon10:c.1098-1G>T)	splicing	0	64478	CUB and Sushi multiple domains 1 (CSMD1)	CSMD1:NA	0	CSMD1_ENST00000318252;basechange=c.284G>T;AAchange=p.R95M;tissue=lung	pos_not_covered	0	RPKM:0.01,TPM:0.01
ULMS02	10	89720783	G	A	0.27	het	TGCAGATAAT,ACAAGGAATA	exonic	PTEN	nonsynonymous SNV	PTEN:NM_000314:exon8:c.G934A:p.D312N,	5728	phosphatase and tensin homolog (PTEN)	PTEN:This gene was identified as a tumor suppressor that is mutated in a large number of cancers at high frequency. The protein encoded this gene is a phosphatidylinositol-3,4,5-trisphosphate 3-phosphatase. It contains a tensin like domain as well as a catalytic domain similar to that of the dual specificity protein tyrosine phosphatases. Unlike most of the protein tyrosine phosphatases, this pro…	somaticMutTumor:glioma, prostate, endometrial&germlineMutTumor:harmartoma, glioma, prostate, endometrial&CancerSyndrome:Cowden Syndrome, Bannayan-Riley-Ruvalcaba syndrome (PTEN)	0	var_expressed	1	RPKM:8.22,TPM:19.52
ULMS02	10	89720840	G	C	0.23	het	AGCAAATAAA,ACAAAGCCAA	exonic	PTEN	nonsynonymous SNV	PTEN:NM_000314:exon8:c.G991C:p.D331H,	5728	phosphatase and tensin homolog (PTEN)	PTEN:This gene was identified as a tumor suppressor that is mutated in a large number of cancers at high frequency. The protein encoded this gene is a phosphatidylinositol-3,4,5-trisphosphate 3-phosphatase. It contains a tensin like domain as well as a catalytic domain similar to that of the dual specificity protein tyrosine phosphatases. Unlike most of the protein tyrosine phosphatases, this pro…	somaticMutTumor:glioma, prostate, endometrial&germlineMutTumor:harmartoma, glioma, prostate, endometrial&CancerSyndrome:Cowden Syndrome, Bannayan-Riley-Ruvalcaba syndrome (PTEN)	PTEN;basechange=c.991G>C;AAchange=p.D331H;tissue=oesophagus	var_expressed	3	RPKM:8.22,TPM:19.52
ULMS02	12	49360131	C	G	0.22	het	GACCAGCTCT,CTGAGAGGCG	exonic	WNT10B	nonsynonymous SNV	WNT10B:NM_003394:exon5:c.G917C:p.G306A,	7480	wingless-type MMTV integration site family, member 10B (WNT10B)	WNT10B:The WNT gene family consists of structurally related genes which encode secreted signaling proteins. These proteins have been implicated in oncogenesis and in several developmental processes, including regulation of cell fate and patterning during embryogenesis. This gene is a member of the WNT gene family. It may be involved in breast cancer, and its protein signaling is likely a molecula…	0	0	pos_unclear	0	RPKM:0.29,TPM:0.69
ULMS02	12	53227584	G	T	0.27	het	GATGAAGGAG,CGAACTTGTT	exonic	KRT79	nonsynonymous SNV	KRT79:NM_175834:exon1:c.C461A:p.A154D,	338785	keratin 79 (KRT79)	KRT79:Keratins are intermediate filament proteins responsible for the structural integrity of epithelial cells and are subdivided into epithelial keratins and hair keratins. This gene encodes an epithelial keratin that is expressed in skeletal muscle, skin and scalp. The type II keratins are clustered in a region of chromosome 12q13.[provided by RefSeq, Jun 2009].	0	0	pos_unclear	0	RPKM:0.05,TPM:0.12
ULMS02	12	96377748	T	C	0.31	het	AATGCTATTG,ATCATTCACC	exonic	HAL	nonsynonymous SNV	HAL:NM_001258333:exon14:c.A604G:p.T202A,HAL:NM_001258334:exon15:c.A1228G:p.T410A,HAL:NM_002108:exon15:c.A1228G:p.T410A,	3034	histidine ammonia-lyase (HAL)	HAL:Histidine ammonia-lyase is a cytosolic enzyme catalyzing the first reaction in histidine catabolism, the nonoxidative deamination of L-histidine to trans-urocanic acid. Histidine ammonia-lyase defects cause histidinemia which is characterized by increased histidine and histamine and decreased urocanic acid in body fluids	0	0	var_notexpressed	0	RPKM:6.01,TPM:14.25
ULMS02	14	53360146	C	T	0.2	het	TGTCTGATAT,TGTTAATAAA	splicing	FERMT2(NM_006832:exon5:c.392-1G>A,NM_001134999:exon5:c.392-1G>A,NM_001135000:exon5:c.392-1G>A)	splicing	0	10979	fermitin family member 2 (FERMT2),	FERMT2:NA	0	0	var_expressed	324	RPKM:113.54,TPM:269.44
ULMS02	14	64679674	T	C	0.28	het	TGCCAGGAGG,GTTTGGAAGG	exonic	SYNE2	nonsynonymous SNV	SYNE2:NM_015180:exon105:c.T19007C:p.V6336A,SYNE2:NM_182914:exon105:c.T19007C:p.V6336A,	23224	spectrin repeat containing, nuclear envelope 2 (SYNE2),	SYNE2:n/a	0	0	var_expressed	84	RPKM:11.87,TPM:28.17
ULMS02	17	1630802	C	G	0.22	het	GAGTACAGGC,TGTCTCCCAG	exonic	WDR81	nonsynonymous SNV	WDR81:NM_001163809:exon1:c.C2549G:p.P850R,	124997	WD repeat domain 81 (WDR81),	WDR81:n/a	0	WDR81_ENST00000409644;basechange=c.2549C>A;AAchange=p.P850H;tissue=large_intestine	var_expressed	23	RPKM:5.98,TPM:14.18
ULMS02	17	13399543	T	A	0.46	het	TCGTGCCCGG,CATCTGGTAG	exonic	HS3ST3A1	nonsynonymous SNV	HS3ST3A1:NM_006042:exon2:c.A1192T:p.T398S,	9955	heparan sulfate (glucosamine) 3-O-sulfotransferase 3A1 (HS3ST3A1)	HS3ST3A1:Heparan sulfate biosynthetic enzymes are key components in generating a myriad of distinct heparan sulfate fine structures that carry out multiple biologic activities. The enzyme encoded by this gene is a member of the heparan sulfate biosynthetic enzyme family. It is a type II integral membrane protein and possesses heparan sulfate glucosaminyl 3-O-sulfotransferase activity. The sulfotr…	0	0	var_expressed	1	RPKM:0.60,TPM:1.42
ULMS02	20	4163488	G	C	0.17	het	TGCTGCGTCA,TTCACAGGTG	exonic	SMOX	nonsynonymous SNV	SMOX:NM_175840:exon6:c.G1203C:p.Q401H,SMOX:NM_175842:exon6:c.G1203C:p.Q401H,SMOX:NM_175839:exon5:c.G1362C:p.Q454H,SMOX:NM_001270691:exon5:c.G1362C:p.Q454H,	54498	spermine oxidase (SMOX),	SMOX:The product of this gene is the polyamine oxidase. This enzyme potentially represents a new class of catabolic enzymes in the mammalian polyamine metabolic pathway capable of the efficient oxidation of polyamines. More than five transcript variants encoding four active isoenzymes have been identified for this gene, however, not all variants have been fully described. The characterized isoenz…	0	0	var_expressed	1	RPKM:2.00,TPM:4.74
ULMS02	20	62518916	G	C	0.3	het	CTTCCAAGCA,CAGCTACTCC	splicing	TPD52L2(NM_199363:exon5:c.417-1G>C,NM_199362:exon6:c.477-1G>C,NM_199361:exon6:c.444-1G>C,NM_199360:exon7:c.504-1G>C)	splicing	0	7165	tumor protein D52-like 2 (TPD52L2),	TPD52L2:This gene encodes a member of the tumor protein D52-like family. These proteins are characterized by an N-terminal coiled-coil motif that is used to form homo- and heteromeric complexes with other tumor protein D52-like proteins. Expression of this gene may be a marker for breast cancer and acute lymphoblastic leukemia. Alternatively spliced transcript variants encoding multiple isoforms …	0	0	var_expressed	3	RPKM:80.35,TPM:190.68
ULMS02	21	40574398	T	C	0.19	het	CTACTTGAGG,AGACTGGGTA	exonic	BRWD1	nonsynonymous SNV	BRWD1:NM_033656:exon38:c.A4438G:p.T1480A,BRWD1:NM_018963:exon38:c.A4438G:p.T1480A,	54014	bromodomain and WD repeat domain containing 1 (BRWD1),	BRWD1:n/a	0	0	var_expressed	16	RPKM:2.77,TPM:6.56
ULMS02	22	17584404	C	G	0.13	het	AAGAGTTCCA,CAGCGATCCA	exonic	IL17RA	nonsynonymous SNV	IL17RA:NM_014339:exon8:c.C783G:p.H261Q,	23765	interleukin 17 receptor A (IL17RA)	IL17RA:Interleukin 17A (IL17A)is a proinflammatory cytokine secreted by activated T-lymphocytes. It is a potent inducer of the maturation of CD34-positive hematopoietic precursors into neutrophils. The protein encoded by this gene (interleukin 17A receptor; IL17RA) is a ubiquitous type I membrane glycoprotein that binds with low affinity to interleukin 17A. Interleukin 17A and its receptor play a…	0	0	var_notexpressed	0	RPKM:3.44,TPM:8.16
ULMS02	X	36328982	G	A	0.14	het	TCTGGAGTAG,ACTATTTCCC	exonic	CXorf30	nonsynonymous SNV	CXorf30:NM_001098843:exon11:c.G560A:p.G187E,	645090	chromosome X open reading frame 30 (CXorf30)	CXorf30:NA	0	0	pos_not_covered	0	RPKM:0.00,TPM:0.0
ULMS03	1	22166341	G	T	0.78	het	CAAGGTGGCC,TGTGTCCAGC	exonic	HSPG2	nonsynonymous SNV	HSPG2:NM_005529:exon72:c.C9683A:p.T3228K,	3339	heparan sulfate proteoglycan 2 (HSPG2)	HSPG2:n/a	0	0	var_expressed	287	RPKM:45.90,TPM:114.48
ULMS03	1	160054490	C	T	0.29	het	CATCCCGCTG,ACCAGACCGA	exonic	KCNJ9	nonsynonymous SNV	KCNJ9:NM_004983:exon2:c.C670T:p.H224Y,	3765	potassium inwardly-rectifying channel, subfamily J, member 9 (KCNJ9)	KCNJ9:n/a	0	0	pos_unclear	0	RPKM:0.02,TPM:0.04
ULMS03	1	221912483	G	A	0.75	het	AGTCTCCGCC,GCTGATCTTA	exonic	DUSP10	nonsynonymous SNV	DUSP10:NM_007207:exon2:c.C604T:p.R202W,	11221	dual specificity phosphatase 10 (DUSP10),	DUSP10:Dual specificity protein phosphatases inactivate their target kinases by dephosphorylating both the phosphoserine/threonine and phosphotyrosine residues. They negatively regulate members of the MAPK superfamily (MAPK/ERK, SAPK/JNK, p38), which is associated with cellular proliferation and differentiation. Different members of this family of dual specificity phosphatases show distinct subst…	0	0	var_expressed	39	RPKM:2.69,TPM:6.7
ULMS03	3	137849708	A	C	0.3	het	TACCATGAAA,CAATGGTGTG	exonic	A4GNT	nonsynonymous SNV	A4GNT:NM_016161:exon2:c.T391G:p.F131V,	51146	alpha-1,4-N-acetylglucosaminyltransferase (A4GNT)	A4GNT:This gene encodes a protein from the glycosyltransferase 32 family. The enzyme catalyzes the transfer of N-acetylglucosamine (GlcNAc) to core 2 branched O-glycans. It forms a unique glycan, GlcNAcalpha1-->4Galbeta-->R and is largely associated with the Golgi apparatus membrane. Sequence Note: The RefSeq transcript and protein were derived from genomic sequence to make the sequence consisten…	0	0	var_notexpressed	0	RPKM:0.09,TPM:0.23
ULMS03	3	137849776	A	G	0.33	het	TATTGCTGAC,GGAAGGAAAA	exonic	A4GNT	nonsynonymous SNV	A4GNT:NM_016161:exon2:c.T323C:p.L108P,	51146	alpha-1,4-N-acetylglucosaminyltransferase (A4GNT)	A4GNT:This gene encodes a protein from the glycosyltransferase 32 family. The enzyme catalyzes the transfer of N-acetylglucosamine (GlcNAc) to core 2 branched O-glycans. It forms a unique glycan, GlcNAcalpha1-->4Galbeta-->R and is largely associated with the Golgi apparatus membrane. Sequence Note: The RefSeq transcript and protein were derived from genomic sequence to make the sequence consisten…	0	0	var_notexpressed	0	RPKM:0.09,TPM:0.23
ULMS03	4	119952653	C	A	0.39	het	CCATCTCTCC,GGCCAGTTGG	exonic	SYNPO2	nonsynonymous SNV	SYNPO2:NM_133477:exon4:c.C2723A:p.P908Q,SYNPO2:NM_001128934:exon4:c.C2723A:p.P908Q,SYNPO2:NM_001128933:exon4:c.C2723A:p.P908Q,	171024	synaptopodin 2 (SYNPO2),	SYNPO2:n/a	0	0	var_expressed	230	RPKM:37.37,TPM:93.21
ULMS03	6	145948574	C	T	0.34	het	CACAGAAGAA,GAACCTTCCC	exonic	EPM2A	nonsynonymous SNV	EPM2A:NM_005670:exon4:c.G974A:p.R325H,	7957	epilepsy, progressive myoclonus type 2A, Lafora disease (laforin) (EPM2A),	EPM2A:This gene encodes a dual-specificity phosphatase that associates with polyribosomes. The encoded protein may be involved in the regulation of glycogen metabolism. Mutations in this gene have been associated with myoclonic epilepsy of Lafora. Alternative splicing results in multiple transcript variants.	0	0	var_expressed	20	RPKM:2.38,TPM:5.94
ULMS03	8	38109668	C	T	0.17	het	GAAATACCCC,GGCTCATCTA	exonic	DDHD2	nonsynonymous SNV	DDHD2:NM_001164232:exon13:c.C1480T:p.R494W,DDHD2:NM_015214:exon13:c.C1480T:p.R494W,	23259	DDHD domain containing 2 (DDHD2),	DDHD2:n/a	0	0	var_expressed	62	RPKM:15.02,TPM:37.45
ULMS03	9	90500367	C	T	0.46	het	TCCACCTACT,ACATGGCAAA	exonic	SPATA31E1	nonsynonymous SNV	SPATA31E1:NM_178828:exon4:c.C965T:p.S322L,	286234	chromosome 9 open reading frame 79 (C9orf79)	SPATA31E1:NA	0	0	var_notexpressed	0	RPKM:0.00,TPM:0.0
ULMS03	10	101716780	G	A	0.78	het	ATTAGGGCCC,GGCTTGTCCC	exonic	DNMBP	nonsynonymous SNV	DNMBP:NM_015221:exon4:c.C451T:p.R151W,	23268	dynamin binding protein (DNMBP)	DNMBP:n/a	0	DNMBP;basechange=c.451C>T;AAchange=p.R151W;tissue=autonomic_ganglia	var_expressed	14	RPKM:3.21,TPM:8.0
ULMS03	11	48285974	G	A	0.35	het	GCTGGCCTGC,CAGACACCTT	exonic	OR4X1	nonsynonymous SNV	OR4X1:NM_001004726:exon1:c.G562A:p.A188T,	390113	olfactory receptor, family 4, subfamily X, member 1 (OR4X1)	OR4X1:Olfactory receptors interact with odorant molecules in the nose, to initiate a neuronal response that triggers the perception of a smell. The olfactory receptor proteins are members of a large family of G-protein-coupled receptors (GPCR) arising from single coding-exon genes. Olfactory receptors share a 7-transmembrane domain structure with many neurotransmitter and hormone receptors and ar…	0	OR4X1;basechange=c.562G>A;AAchange=p.A188T;tissue=endometrium	pos_not_covered	0	RPKM:0.00,TPM:0.0
ULMS03	13	88327835	C	A	0.5	het	TAACTGTGAG,TGTGAAAACC	exonic	SLITRK5	nonsynonymous SNV	SLITRK5:NM_015567:exon2:c.C192A:p.S64R,	26050	SLIT and NTRK-like family, member 5 (SLITRK5)	SLITRK5:Members of the SLITRK family, such as SLITRK5, are integral membrane proteins with 2 N-terminal leucine-rich repeat (LRR) domains similar to those of SLIT proteins (see SLIT1; MIM 603742). Most SLITRKs, including SLITRK5, also have C-terminal regions that share homology with neurotrophin receptors (see NTRK1; MIM 191315). SLITRKs are expressed predominantly in neural tissues and have neur…	0	SLITRK5;basechange=c.192C>T;AAchange=p.S64S;tissue=large_intestine	pos_not_covered	0	RPKM:0.00,TPM:0.01
ULMS03	17	43196217	T	G	0.3	het	AATGAGCTGC,GGGCGCGGGC	exonic	PLCD3	unknown	UNKNOWN	113026	phospholipase C, delta 3 (PLCD3)	PLCD3:This gene encodes a member of the phospholipase C family, which catalyze the hydrolysis of phosphatidylinositol 4,5-bisphosphate to generate the second messengers diacylglycerol and inositol 1,4,5-trisphosphate (IP3). Diacylglycerol and IP3 mediate a variety of cellular responses to extracellular stimuli by inducing protein kinase C and increasing cytosolic Ca(2+) concentrations. This enzym…	0	0	var_expressed	36	RPKM:9.05,TPM:22.56
ULMS03	19	54967571	C	A	0.46	het	CCGCAGGAAC,CGCCCCCTAA	exonic	LENG8	nonsynonymous SNV	LENG8:NM_052925:exon10:c.C1372A:p.P458T,	114823	leukocyte receptor cluster (LRC) member 8 (LENG8)	LENG8:n/a	0	0	var_expressed	189	RPKM:32.37,TPM:80.74
ULMS03	X	50113489	C	A	0.62	het	TTTTCTTTCC,AATTTGGGGA	exonic	DGKK	unknown	UNKNOWN	139189	diacylglycerol kinase, kappa (DGKK)	DGKK:The protein encoded by this gene is an enzyme that phosphorylates diacylglycerol, converting it to phosphatidic acid. The encoded protein is a membrane protein and is inhibited by hydrogen peroxide. Variations in this gene have been associated with hypospadias.	0	0	var_notexpressed	0	RPKM:0.01,TPM:0.02
ULMS04	1	10706258	T	C	0.15	het	GTTGTTGGGG,TGATGTGGTC	exonic	CASZ1	nonsynonymous SNV	CASZ1:NM_001079843:exon17:c.A3623G:p.N1208S,	54897	castor zinc finger 1 (CASZ1),	CASZ1:n/a	0	0	var_notexpressed	0	RPKM:1.09,TPM:2.22
ULMS04	1	16261868	A	G	0.12	het	CCCCAGCAGT,CTGCATCTAC	exonic	SPEN	nonsynonymous SNV	SPEN:NM_015001:exon11:c.A9133G:p.T3045A,	23013	spen homolog, transcriptional regulator (Drosophila) (SPEN)	SPEN:This gene encodes a hormone inducible transcriptional repressor. Repression of transcription by this gene product can occur through interactions with other repressors, by the recruitment of proteins involved in histone deacetylation, or through sequestration of transcriptional activators. The product of this gene contains a carboxy-terminal domain that permits binding to other corepressor pr…	0	SPEN;basechange=c.9133A>G;AAchange=p.T3045A;tissue=large_intestine	var_expressed	9	RPKM:3.92,TPM:7.99
ULMS04	1	24496045	T	C	0.11	het	AGCTCCTTGG,TCCCGCACAC	exonic	IFNLR1	nonsynonymous SNV	IFNLR1:NM_170743:exon3:c.A229G:p.T77A,IFNLR1:NM_173064:exon3:c.A229G:p.T77A,IFNLR1:NM_173065:exon3:c.A229G:p.T77A,	163702	interleukin 28 receptor, alpha (interferon, lambda receptor) (IL28RA),	IFNLR1:The protein encoded by this gene belongs to the class II cytokine receptor family. This protein forms a receptor complex with interleukine 10 receptor, beta (IL10RB). The receptor complex has been shown to interact with three closely related cytokines, including interleukin 28A (IL28A), interleukin 28B (IL28B), and interleukin 29 (IL29). The expression of all three cytokines can be induced…	0	0	pos_unclear	0	RPKM:0.64,TPM:1.3
ULMS04	1	27876496	C	T	0.12	het	CCCCCGACCC,AGCGGCTGCC	exonic	AHDC1	nonsynonymous SNV	AHDC1:NM_001029882:exon6:c.G2131A:p.G711R,	27245	AT hook, DNA binding motif, containing 1 (AHDC1)	AHDC1:n/a	0	0	var_expressed	5	RPKM:4.26,TPM:8.67
ULMS04	1	34180210	C	T	0.14	het	CAGAGGCGAG,TCCACAGGCG	exonic	CSMD2	nonsynonymous SNV	CSMD2:NM_052896:exon21:c.G3263A:p.S1088N,	114784	CUB and Sushi multiple domains 2 (CSMD2)	CSMD2:NA	0	0	pos_not_covered	0	RPKM:0.04,TPM:0.08
ULMS04	1	34329926	G	T	0.11	het	TCTAGAAAGT,TTCGGAAAAA	exonic	HMGB4	nonsynonymous SNV	HMGB4:NM_145205:exon2:c.G134T:p.C45F,	127540	high mobility group box 4 (HMGB4),	HMGB4:NA	0	0	pos_not_covered	0	RPKM:0.00,TPM:0.0
ULMS04	1	38023311	G	T	0.14	het	ATCCTACAAA,CAGGCAGAAG	exonic	DNALI1	nonsynonymous SNV	DNALI1:NM_003462:exon2:c.G255T:p.K85N,	7802	dynein, axonemal, light intermediate chain 1 (DNALI1)	DNALI1:This gene is the human homolog of the Chlamydomonas inner dynein arm gene, p28. The precise function of this gene is not known, however, it is a potential candidate for immotile cilia syndrome (ICS). Ultrastructural defects of the inner dynein arms are seen in patients with ICS. Immotile mutant strains of Chlamydomonas, a biflagellated algae, exhibit similar defects.	0	0	var_notexpressed	0	RPKM:8.55,TPM:17.42
ULMS04	1	42045562	T	C	0.17	het	AAGGTTGGGG,TGTACAAACT	exonic	HIVEP3	nonsynonymous SNV	HIVEP3:NM_024503:exon4:c.A4907G:p.N1636S,HIVEP3:NM_001127714:exon3:c.A4907G:p.N1636S,	59269	human immunodeficiency virus type I enhancer binding protein 3 (HIVEP3),	HIVEP3:n/a	0	0	var_notexpressed	0	RPKM:0.61,TPM:1.25
ULMS04	1	90400296	T	C	0.14	het	TGCCTGGGTG,ATTTGCTCAA	exonic	LRRC8D	nonsynonymous SNV	LRRC8D:NM_001134479:exon3:c.T1669C:p.Y557H,LRRC8D:NM_018103:exon3:c.T1669C:p.Y557H,	55144	leucine rich repeat containing 8 family, member D (LRRC8D),	LRRC8D:n/a	0	0	var_notexpressed	0	RPKM:6.36,TPM:12.95
ULMS04	1	99772364	A	G	0.13	het	GAGCATCACC,CCACGGAATT	exonic	LPPR4	nonsynonymous SNV	LPPR4:NM_014839:exon7:c.A2090G:p.H697R,LPPR4:NM_001166252:exon6:c.A1916G:p.H639R,	9890	lipid phosphate phosphatase-related protein type 4 (LPPR4),	LPPR4:The protein encoded by this gene belongs to the lipid phosphate phosphatase (LPP) family. LPPs catalyze the dephosphorylation of a number of bioactive lipid mediators that regulate a variety of cell functions. This protein is specifically expressed in neurons. It is located in the membranes of outgrowing axons and has been shown to be important for axonal outgrowth during development and re…	0	0	var_notexpressed	0	RPKM:0.13,TPM:0.27
ULMS04	1	114483396	G	T	0.15	het	TGAGGAAGTT,ACAGCAACGG	exonic	HIPK1	nonsynonymous SNV	HIPK1:NM_198268:exon2:c.G391T:p.D131Y,HIPK1:NM_152696:exon2:c.G391T:p.D131Y,	204851	homeodomain interacting protein kinase 1 (HIPK1),	HIPK1:The protein encoded by this gene belongs to the Ser/Thr family of protein kinases and HIPK subfamily. It phosphorylates homeodomain transcription factors and may also function as a co-repressor for homeodomain transcription factors. Alternative splicing results in four transcript variants encoding four distinct isoforms.	0	0	var_expressed	3	RPKM:7.25,TPM:14.76
ULMS04	1	151021038	A	C	0.11	het	TGGGGCGCTG,GCCAGCTCCG	exonic	C1orf56	nonsynonymous SNV	C1orf56:NM_017860:exon1:c.A715C:p.S239R,	54964	chromosome 1 open reading frame 56 (C1orf56)	C1orf56:n/a	0	0	var_expressed	1	RPKM:10.28,TPM:20.93
ULMS04	1	155028945	T	C	0.07	het	GGTGTGAACA,GGTGAGTTAT	exonic	ADAM15	nonsynonymous SNV	ADAM15:NM_207195:exon10:c.T998C:p.M333T,ADAM15:NM_207197:exon10:c.T998C:p.M333T,ADAM15:NM_003815:exon10:c.T998C:p.M333T,ADAM15:NM_207194:exon10:c.T998C:p.M333T,ADAM15:NM_001261465:exon10:c.T998C:p.M333T,ADAM15:NM_207196:exon10:c.T998C:p.M333T,ADAM15:NM_001261466:exon10:c.T950C:p.M317T,ADAM15:NM_207191:exon10:c.T998C:p.M333T,ADAM15:NM_001261464:exon10:c.T1028C:p.M343T,	8751	ADAM metallopeptidase domain 15 (ADAM15),	ADAM15:The protein encoded by this gene is a member of the ADAM (a disintegrin and metalloproteinase) protein family. ADAM family members are type I transmembrane glycoproteins known to be involved in cell adhesion and proteolytic ectodomain processing of cytokines and adhesion molecules. This protein contains multiple functional domains including a zinc-binding metalloprotease domain, a disinteg…	0	0	var_expressed	16	RPKM:36.45,TPM:74.22
ULMS04	1	197398209	A	G	0.14	het	AACTGGAAAC,CCTTCTTTTT	exonic	CRB1	nonsynonymous SNV	CRB1:NM_001257965:exon10:c.A2575G:p.T859A,	23418	crumbs homolog 1 (Drosophila) (CRB1),	CRB1:n/a	0	0	var_notexpressed	0	RPKM:0.09,TPM:0.19
ULMS04	1	210012434	G	A	0.14	het	GGATTATGAA,CCGTATTTGT	exonic	DIEXF	nonsynonymous SNV	DIEXF:NM_014388:exon7:c.G1243A:p.A415T,	27042	digestive organ expansion factor homolog (zebrafish) (DIEXF)	DIEXF:n/a	0	0	var_expressed	3	RPKM:2.43,TPM:4.95
ULMS04	1	224477209	T	C	0.11	het	GTGGGCTCAG,TCCCAGCCTT	exonic	NVL	nonsynonymous SNV	NVL:NM_002533:exon13:c.A1552G:p.T518A,NVL:NM_001243147:exon12:c.A1279G:p.T427A,NVL:NM_001243146:exon11:c.A985G:p.T329A,NVL:NM_206840:exon12:c.A1234G:p.T412A,	4931	nuclear VCP-like (NVL),	NVL:This gene encodes a member of the AAA (ATPases associated with diverse cellular activities) superfamily. Multiple transcript variants encoding different isoforms have been found for this gene. Two encoded proteins, described as major and minor isoforms, have been localized to distinct regions of the nucleus. The largest encoded protein (major isoform) has been localized to the nucleolus and s…	0	0	var_expressed	11	RPKM:8.21,TPM:16.72
ULMS04	1	229738180	C	T	0.21	het	TCGCTTAATG,TCTCCTGTAA	exonic	TAF5L	nonsynonymous SNV	TAF5L:NM_001025247:exon4:c.G734A:p.S245N,TAF5L:NM_014409:exon4:c.G734A:p.S245N,	27097	TAF5-like RNA polymerase II, p300/CBP-associated factor (PCAF)-associated factor, 65kDa (TAF5L),	TAF5L:The product of this gene belongs to the WD-repeat TAF5 family of proteins. This gene encodes a protein that is a component of the PCAF histone acetylase complex. The PCAF histone acetylase complex, which is composed of more than 20 polypeptides some of which are TAFs, is required for myogenic transcription and differentiation. TAFs may participate in basal transcription, serve as coactivato…	0	0	var_expressed	11	RPKM:6.37,TPM:12.97
ULMS04	2	21235343	G	A	0.1	het	AACTGAAGCA,ACATCTGTGG	exonic	APOB	nonsynonymous SNV	APOB:NM_000384:exon26:c.C4397T:p.S1466F,	338	apolipoprotein B (including Ag(x) antigen) (APOB)	APOB:This gene product is the main apolipoprotein of chylomicrons and low density lipoproteins. It occurs in plasma as two main isoforms, apoB-48 and apoB-100: the former is synthesized exclusively in the gut and the latter in the liver. The intestinal and the hepatic forms of apoB are encoded by a single gene from a single, very long mRNA. The two isoforms share a common N-terminal sequence. The…	0	0	pos_unclear	0	RPKM:113.19,TPM:230.51
ULMS04	2	73836708	A	G	0.12	het	GTGACCAATC,ACTTCTGGGG	exonic	ALMS1	nonsynonymous SNV	ALMS1:NM_015120:exon23:c.A12473G:p.Q4158R,	7840	Alstrom syndrome 1 (ALMS1)	ALMS1:n/a	0	0	var_expressed	7	RPKM:0.88,TPM:1.8
ULMS04	2	98340758	T	A	0.12	het	CTGCGAGTTC,ACTCGCGCGA	exonic	ZAP70	nonsynonymous SNV	ZAP70:NM_001079:exon3:c.T259A:p.Y87N,	7535	zeta-chain (TCR) associated protein kinase 70kDa (ZAP70),	ZAP70:n/a	0	0	var_notexpressed	0	RPKM:9.82,TPM:19.99
ULMS04	2	111921712	A	G	0.1	het	TGTTTCAGGT,TTTTTGAATA	exonic	BCL2L11	nonsynonymous SNV	BCL2L11:NM_138626:exon3:c.A397G:p.I133V,BCL2L11:NM_001204111:exon4:c.A217G:p.I73V,BCL2L11:NM_138627:exon3:c.A127G:p.I43V,	10018	BCL2-like 11 (apoptosis facilitator) (BCL2L11),	BCL2L11:The protein encoded by this gene belongs to the BCL-2 protein family. BCL-2 family members form hetero- or homodimers and act as anti- or pro-apoptotic regulators that are involved in a wide variety of cellular activities. The protein encoded by this gene contains a Bcl-2 homology domain 3 (BH3). It has been shown to interact with other members of the BCL-2 protein family, including BCL2,…	0	0	var_expressed	3	RPKM:4.20,TPM:8.56
ULMS04	2	179412011	C	A	0.12	het	GACCTCAGGT,TGGTAGGAGC	exonic	TTN	nonsynonymous SNV	TTN:NM_001267550:exon340:c.G94241T:p.R31414I,TTN:NM_001256850:exon290:c.G89318T:p.R29773I,TTN:NM_003319:exon168:c.G67046T:p.R22349I,TTN:NM_133432:exon169:c.G67421T:p.R22474I,TTN:NM_133437:exon169:c.G67622T:p.R22541I,TTN:NM_133378:exon289:c.G86537T:p.R28846I,	7273	titin (TTN), transcript variant N2-B	TTN:n/a	0	0	pos_unclear	0	RPKM:0.11,TPM:0.23
ULMS04	2	197521831	G	C	0.12	het	AAGGTTGACT,CCACTCTGAA	exonic	CCDC150	nonsynonymous SNV	CCDC150:NM_001080539:exon4:c.G547C:p.A183P,	284992	coiled-coil domain containing 150 (CCDC150)	CCDC150:n/a	0	0	var_notexpressed	0	RPKM:1.70,TPM:3.46
ULMS04	2	201728854	C	G	0.07	het	AGCTGCTTGG,TCACGCACAT	exonic	CLK1	nonsynonymous SNV	CLK1:NM_001162407:exon1:c.G96C:p.E32D,	1195	CDC-like kinase 1 (CLK1),	CLK1:This gene encodes a member of the CDC2-like (or LAMMER) family of dual specificity protein kinases. In the nucleus, the encoded protein phosphorylates serine/arginine-rich proteins involved in pre-mRNA processing, releasing them into the nucleoplasm. The choice of splice sites during pre-mRNA processing may be regulated by the concentration of transacting factors, including serine/arginine r…	0	0	pos_unclear	0	RPKM:66.91,TPM:136.26
ULMS04	2	202622265	T	C	0.14	het	TTTCAAACCT,CGGGGCCAAT	exonic	ALS2	nonsynonymous SNV	ALS2:NM_020919:exon5:c.A1331G:p.E444G,	57679	amyotrophic lateral sclerosis 2 (juvenile) (ALS2),	ALS2:n/a	0	0	var_expressed	2	RPKM:3.80,TPM:7.74
ULMS04	2	220428140	C	T	0.19	het	TCGCCCCCGT,TGAGGGCTGG	exonic	OBSL1	nonsynonymous SNV	OBSL1:NM_001173431:exon7:c.G2617A:p.D873N,OBSL1:NM_015311:exon7:c.G2617A:p.D873N,OBSL1:NM_001173408:exon7:c.G2617A:p.D873N,	23363	obscurin-like 1 (OBSL1),	OBSL1:n/a	0	0	var_expressed	21	RPKM:8.11,TPM:16.51
ULMS04	3	48694603	G	T	0.16	het	AGATGAAGAC,TCCTCAGCGG	exonic	CELSR3	nonsynonymous SNV	CELSR3:NM_001407:exon2:c.C3927A:p.D1309E,	1951	cadherin, EGF LAG seven-pass G-type receptor 3 (flamingo homolog, Drosophila) (CELSR3)	CELSR3:The protein encoded by this gene is a member of the flamingo subfamily, part of the cadherin superfamily. The flamingo subfamily consists of nonclassic-type cadherins; a subpopulation that does not interact with catenins. The flamingo cadherins are located at the plasma membrane and have nine cadherin domains, seven epidermal growth factor-like repeats and two laminin A G-type repeats in t…	0	0	pos_unclear	0	RPKM:0.49,TPM:0.99
ULMS04	3	49831415	A	G	0.19	het	GATGGGTGTC,CCATCACCAG	exonic	CDHR4	nonsynonymous SNV	CDHR4:NM_001007540:exon11:c.T1304C:p.V435A,	389118	cadherin-related family member 4 (CDHR4)	CDHR4:n/a	0	0	pos_unclear	0	RPKM:0.08,TPM:0.15
ULMS04	3	52380569	T	C	0.16	het	GAGCAAGGGC,GGTACAACCT	exonic	DNAH1	nonsynonymous SNV	DNAH1:NM_015512:exon11:c.T1738C:p.W580R,	25981	dynein, axonemal, heavy chain 1 (DNAH1)	DNAH1:n/a	0	0	pos_unclear	0	RPKM:2.13,TPM:4.35
ULMS04	3	129275189	T	C	0.12	het	GATGTTGTCC,CCATCAAAGC	exonic	PLXND1	nonsynonymous SNV	PLXND1:NM_015103:exon36:c.A5744G:p.E1915G,	23129	plexin D1 (PLXND1)	PLXND1:n/a	0	0	var_expressed	34	RPKM:18.32,TPM:37.3
ULMS04	4	77817252	G	A	0.11	het	TTTGTGCTCA,AAGTTCTGTG	exonic	SOWAHB	nonsynonymous SNV	SOWAHB:NM_001029870:exon1:c.C1751T:p.S584F,	345079	sosondowah ankyrin repeat domain family member B (SOWAHB)	SOWAHB:n/a	0	0	var_notexpressed	0	RPKM:1.72,TPM:3.51
ULMS04	4	186382286	T	A	0.17	het	ATACTTTTGT,CAATATTTCA	exonic	CCDC110	nonsynonymous SNV	CCDC110:NM_152775:exon5:c.A265T:p.N89Y,	256309	coiled-coil domain containing 110 (CCDC110),	CCDC110:NA	0	0	pos_unclear	0	RPKM:0.45,TPM:0.91
ULMS04	4	187455391	G	T	0.14	het	GGGTCGTACT,GAGAGTCCCT	exonic	MTNR1A	nonsynonymous SNV	MTNR1A:NM_005958:exon2:c.C505A:p.Q169K,	4543	melatonin receptor 1A (MTNR1A)	MTNR1A:This gene encodes one of two high affinity forms of a receptor for melatonin, the primary hormone secreted by the pineal gland. This receptor is a G-protein coupled, 7-transmembrane receptor that is responsible for melatonin effects on mammalian circadian rhythm and reproductive alterations affected by day length. The receptor is an integral membrane protein that is readily detectable and …	0	0	var_notexpressed	0	RPKM:0.07,TPM:0.14
ULMS04	5	41000893	C	T	0.12	het	GGTGCCAGGT,CTCAAATAAG	exonic	MROH2B	nonsynonymous SNV	MROH2B:NM_173489:exon38:c.G4237A:p.D1413N,	133558	HEAT repeat family member 7B2 (HEATR7B2)	MROH2B:n/a	0	0	pos_unclear	0	RPKM:0.01,TPM:0.03
ULMS04	5	54403765	T	C	0.16	het	CTTTTACAGG,ACGTATCTTT	splicing	GZMA(NM_006144:exon3:c.357+2T>C)	0	0	3001	granzyme A (granzyme 1, cytotoxic T-lymphocyte-associated serine esterase 3) (GZMA)	GZMA:Cytolytic T lymphocytes (CTL) and natural killer (NK) cells share the remarkable ability to recognize, bind, and lyse specific target cells. They are thought to protect their host by lysing cells bearing on their surface 'nonself' antigens, usually peptides or proteins resulting from infection by intracellular pathogens. The protein described here is a T cell- and natural killer cell-specifi…	0	0	pos_unclear	0	RPKM:20.94,TPM:42.63
ULMS04	5	90074380	G	C	0.16	het	CCCTATGGCC,ATTTGCCTTT	exonic	GPR98	nonsynonymous SNV	GPR98:NM_032119:exon63:c.G12803C:p.R4268P,	84059	G protein-coupled receptor 98 (GPR98),, non-coding RNA.	GPR98:n/a	0	0	pos_not_covered	0	RPKM:1.01,TPM:2.05
ULMS04	5	114956154	T	C	0.11	het	ACTGACTCGG,TCTCACTAGG	exonic	TMED7,TMED7-TICAM2	nonsynonymous SNV	TMED7:NM_181836:exon2:c.A416G:p.N139S,TMED7-TICAM2:NM_001164468:exon2:c.A416G:p.N139S,TMED7-TICAM2:NM_001164469:exon2:c.A416G:p.N139S,	51014&100302736	transmembrane emp24 protein transport domain containing 7 (TMED7)&TMED7-TICAM2 readthrough (TMED7-TICAM2),	TMED7:NA&TMED7-TICAM2:This locus represents naturally occurring read-through transcription between the neighboring transmembrane emp24 protein transport domain containing 7 (TMED7) and toll-like receptor adaptor molecule 2 (TICAM2) genes. Alternative splicing results in multiple transcript variants, one of which encodes a fusion protein that shares sequence identity with the products of each indi…	0	0	var_expressed	14	RPKM:28.40,TPM:57.83&RPKM:4.11,TPM:8.38
ULMS04	5	122754093	A	T	0.17	het	TCCCAAGCTA,CTCAGTAGCA	exonic	CEP120	nonsynonymous SNV	CEP120:NM_001166226:exon2:c.T88A:p.L30I,CEP120:NM_153223:exon3:c.T166A:p.L56I,	153241	centrosomal protein 120kDa (CEP120),	CEP120:This gene encodes a protein that functions in the microtubule-dependent coupling of the nucleus and the centrosome. A similar protein in mouse plays a role in both interkinetic nuclear migration, which is a characteristic pattern of nuclear movement in neural progenitors, and in neural progenitor self-renewal. Mutations in this gene are predicted to result in neurogenic defects. Alternativ…	0	0	var_expressed	4	RPKM:8.35,TPM:17.0
ULMS04	5	135290501	G	C	0.13	het	CCAGCCAAAA,GAGGGCTTTG	exonic	LECT2	nonsynonymous SNV	LECT2:NM_002302:exon1:c.C22G:p.L8V,	3950	leukocyte cell-derived chemotaxin 2 (LECT2)	LECT2:This gene encodes a secreted, 16 kDa protein that acts as a chemotactic factor to neutrophils and stimulates the growth of chondrocytes and osteoblasts. This protein has high sequence similarity to the chondromodulin repeat regions of the chicken myb-induced myeloid 1 protein. A polymorphism in this gene may be associated with rheumatoid arthritis.	0	0	pos_unclear	0	RPKM:153.78,TPM:313.15
ULMS04	5	176671242	C	T	0.36	het	GAATCTTGTG,CACATCTTAT	exonic	NSD1	nonsynonymous SNV	NSD1:NM_022455:exon9:c.C4349T:p.A1450V,NSD1:NM_172349:exon10:c.C3542T:p.A1181V,	64324	nuclear receptor binding SET domain protein 1 (NSD1),	NSD1:n/a	somaticMutTumor:AML&GermlineSyndrome:yes&OtherSyndrome:Sotos Syndrome (NSD1)	0	var_expressed	3	RPKM:2.35,TPM:4.78
ULMS04	6	25285082	T	C	0.21	het	AAAATTTCAG,GAAGAAGAAA	exonic	LRRC16A	nonsynonymous SNV	LRRC16A:NM_017640:exon2:c.T83C:p.V28A,LRRC16A:NM_001173977:exon2:c.T83C:p.V28A,	55604	leucine rich repeat containing 16A (LRRC16A),	LRRC16A:n/a	0	0	var_expressed	1	RPKM:3.58,TPM:7.28
ULMS04	6	90642491	T	G	0.14	het	CTGGATCTGC,CGGGGCTCTG	exonic	BACH2	nonsynonymous SNV	BACH2:NM_021813:exon9:c.A2162C:p.E721A,BACH2:NM_001170794:exon7:c.A2162C:p.E721A,	60468	BTB and CNC homology 1, basic leucine zipper transcription factor 2 (BACH2),	BACH2:n/a	0	0	pos_not_covered	0	RPKM:0.61,TPM:1.24
ULMS04	6	151917488	A	G	0.19	het	ACAGAAAGAG,GACTGGAGAG	exonic	CCDC170	nonsynonymous SNV	CCDC170:NM_025059:exon9:c.A1486G:p.R496G,	80129	chromosome 6 open reading frame 97 (C6orf97)	CCDC170:The function of this gene and its encoded protein is not known. Several genome-wide association studies have implicated the region around this gene to be involved in breast cancer and bone mineral density, but no link to this specific gene has been found. Sequence Note: This RefSeq record was created from transcript and genomic sequence data because no single transcript was available for …	0	0	var_notexpressed	0	RPKM:0.50,TPM:1.03
ULMS04	6	166720856	C	T	0.1	het	AGGCCCTCGT,CACCGCCTCT	exonic	PRR18	nonsynonymous SNV	PRR18:NM_175922:exon1:c.G775A:p.D259N,	285800	proline rich 18 (PRR18)	PRR18:n/a	0	0	var_notexpressed	0	RPKM:1.80,TPM:3.66
ULMS04	7	32593381	T	C	0.13	het	CGACACAAGG,ATGGTACCTT	splicing	AVL9(NM_015060:exon7:c.570+2T>C)	0	0	23080	AVL9 homolog (S. cerevisiase) (AVL9)	AVL9:n/a	0	0	pos_unclear	0	RPKM:2.85,TPM:5.8
ULMS04	7	33019999	T	C	0.13	het	CGGTCAGGCA,CTCTGGTGTT	exonic	FKBP9	nonsynonymous SNV	FKBP9:NM_007270:exon5:c.T727C:p.S243P,	11328	FK506 binding protein 9, 63 kDa (FKBP9)	FKBP9:n/a	0	0	var_expressed	15	RPKM:18.72,TPM:38.12
ULMS04	7	43647853	A	G	0.22	het	GCCCTTCTCT,GTGCTGCTGG	splicing	STK17A(NM_004760:exon3:c.420-2A>G)	0	0	9263	serine/threonine kinase 17a (STK17A)	STK17A:This gene is a member of the DAP kinase-related apoptosis-inducing protein kinase family and encodes an autophosphorylated nuclear protein with a protein kinase domain. The protein has apoptosis-inducing activity.	0	0	pos_unclear	0	RPKM:8.42,TPM:17.15
ULMS04	7	127991381	C	T	0.13	het	AGAGGCCAGG,GCAAGCAGGG	exonic	PRRT4	nonsynonymous SNV	PRRT4:NM_001114726:exon6:c.G1195A:p.A399T,	401399	proline-rich transmembrane protein 4 (PRRT4),	PRRT4:NA	0	0	pos_unclear	0	RPKM:0.17,TPM:0.34
ULMS04	7	134215522	A	C	0.08	het	AAGATCCAAG,GAAGGCTGTG	exonic	AKR1B10	nonsynonymous SNV	AKR1B10:NM_020299:exon2:c.A194C:p.E65A,	57016	aldo-keto reductase family 1, member B10 (aldose reductase) (AKR1B10)	AKR1B10:This gene encodes a member of the aldo/keto reductase superfamily, which consists of more than 40 known enzymes and proteins. This member can efficiently reduce aliphatic and aromatic aldehydes, and it is less active on hexoses. It is highly expressed in adrenal gland, small intestine, and colon, and may play an important role in liver carcinogenesis.	0	0	var_expressed	1	RPKM:11.80,TPM:24.04
ULMS04	7	148876637	A	T	0.11	het	ATGAAACACC,GCGCATCCAC	exonic	ZNF398	nonsynonymous SNV	ZNF398:NM_020781:exon7:c.A1160T:p.Q387L,ZNF398:NM_170686:exon6:c.A1673T:p.Q558L,	57541	zinc finger protein 398 (ZNF398),	ZNF398:This gene encodes a member of the Kruppel family of C2H2-type zinc-finger transcription factor proteins. The encoded protein acts as a transcriptional activator. Two transcript variants encoding distinct isoforms have been identified for this gene. Other transcript variants have been described, but their full length sequence has not been determined.	0	0	var_expressed	1	RPKM:2.02,TPM:4.11
ULMS04	7	149502534	T	C	0.09	het	TTCCTGGTCC,CCTGCTCCCA	exonic	SSPO	nonsynonymous SNV	SSPO:NM_198455:exon57:c.T8347C:p.S2783P,	23145	SCO-spondin homolog (Bos taurus) (SSPO)	SSPO:n/a	0	0	var_notexpressed	0	RPKM:0.17,TPM:0.34
ULMS04	8	144463513	T	C	0.11	het	TTCCATCGGC,GGTGAGCACA	exonic	RHPN1	nonsynonymous SNV	RHPN1:NM_052924:exon12:c.T1487C:p.L496P,	114822	rhophilin, Rho GTPase binding protein 1 (RHPN1)	RHPN1:n/a	0	0	pos_unclear	0	RPKM:1.13,TPM:2.31
ULMS04	9	34372050	G	A	0.09	het	AAGTAGCGAC,CACCATGTAC	exonic	KIAA1161	unknown	UNKNOWN	57462	KIAA1161 (KIAA1161)	KIAA1161:n/a	0	KIAA1161;basechange=c.790C>T;AAchange=p.R264C;tissue=large_intestine	var_notexpressed	0	RPKM:2.85,TPM:5.81
ULMS04	9	104357025	T	C	0.09	het	GTCGAAGACG,CGATCACTCG	exonic	PPP3R2	nonsynonymous SNV	PPP3R2:NM_147180:exon1:c.A188G:p.D63G,	5535	protein phosphatase 3, regulatory subunit B, beta (PPP3R2)	PPP3R2:NA	0	0	pos_unclear	0	RPKM:0.01,TPM:0.02
ULMS04	9	115932825	C	G	0.13	het	ATGATGGTTC,CAGAATGGTC	exonic	FKBP15	nonsynonymous SNV	FKBP15:NM_015258:exon25:c.G2743C:p.G915R,	23307	FK506 binding protein 15, 133kDa (FKBP15)	FKBP15:n/a	0	0	var_expressed	8	RPKM:9.62,TPM:19.59
ULMS04	9	140953076	A	C	0.11	het	TACATGCCCC,AAACCGGCAG	exonic	CACNA1B	nonsynonymous SNV	CACNA1B:NM_001243812:exon29:c.A4364C:p.Q1455P,CACNA1B:NM_000718:exon29:c.A4364C:p.Q1455P,	774	calcium channel, voltage-dependent, N type, alpha 1B subunit (CACNA1B),	CACNA1B:The protein encoded by this gene is the pore-forming subunit of an N-type voltage-dependent calcium channel, which controls neurotransmitter release from neurons. The encoded protein forms a complex with alpha-2, beta, and delta subunits to form the high-voltage activated channel. This channel is sensitive to omega-conotoxin-GVIA and omega-agatoxin-IIIA but insensitive to dihydropyridines…	0	0	pos_not_covered	0	RPKM:0.02,TPM:0.04
ULMS04	10	30336493	C	A	0.25	het	CAGAAGTGCT,TGGGGCTCCC	exonic	KIAA1462	nonsynonymous SNV	KIAA1462:NM_020848:exon2:c.G249T:p.Q83H,	57608	KIAA1462 (KIAA1462)	KIAA1462:n/a	0	0	var_expressed	1	RPKM:3.35,TPM:6.83
ULMS04	10	50958925	C	T	0.21	het	ATCCCCATCT,GCTGGATTTG	exonic	OGDHL	nonsynonymous SNV	OGDHL:NM_001143996:exon6:c.G685A:p.E229K,OGDHL:NM_001143997:exon5:c.G229A:p.E77K,OGDHL:NM_018245:exon7:c.G856A:p.E286K,	55753	oxoglutarate dehydrogenase-like (OGDHL), nuclear gene encoding mitochondrial protein,	OGDHL:NA	0	0	var_notexpressed	0	RPKM:27.34,TPM:55.67
ULMS04	10	93588060	C	T	0.15	het	AAAGGCCACT,GTTGCTGCAA	exonic	TNKS2	nonsynonymous SNV	TNKS2:NM_025235:exon9:c.C1001T:p.S334L,	80351	tankyrase, TRF1-interacting ankyrin-related ADP-ribose polymerase 2 (TNKS2)	TNKS2:NA	0	0	var_expressed	4	RPKM:9.74,TPM:19.84
ULMS04	10	98362157	T	C	0.2	het	TTCATTATCC,ACAGCAAAGA	splicing	PIK3AP1(NM_152309:exon17:c.2242-2A>G)	0	0	118788	phosphoinositide-3-kinase adaptor protein 1 (PIK3AP1)	PIK3AP1:n/a	0	0	pos_unclear	0	RPKM:15.99,TPM:32.56
ULMS04	11	406394	G	A	0.13	het	TCCAGGGCCC,GCCCTCAGGG	exonic	SIGIRR	nonsynonymous SNV	SIGIRR:NM_021805:exon9:c.C1024T:p.R342W,SIGIRR:NM_001135053:exon9:c.C1024T:p.R342W,SIGIRR:NM_001135054:exon9:c.C1024T:p.R342W,	59307	single immunoglobulin and toll-interleukin 1 receptor (TIR) domain (SIGIRR),	SIGIRR:n/a	0	0	var_expressed	12	RPKM:22.79,TPM:46.41
ULMS04	11	64977568	G	T	0.29	het	GAGTCGGCAG,TGAGACTCCA	splicing	CAPN1(NM_001198868:exon19:c.1942+1G>T,NM_001198869:exon19:c.1942+1G>T,NM_005186:exon19:c.1942+1G>T)	0	0	823	calpain 1, (mu/I) large subunit (CAPN1),	CAPN1:The calpains, calcium-activated neutral proteases, are nonlysosomal, intracellular cysteine proteases. The mammalian calpains include ubiquitous, stomach-specific, and muscle-specific proteins. The ubiquitous enzymes consist of heterodimers with distinct large, catalytic subunits associated with a common small, regulatory subunit. This gene encodes the large subunit of the ubiquitous enzyme…	0	0	var_expressed	37	RPKM:30.81,TPM:62.74
ULMS04	11	94209549	G	A	0.16	het	ATTCGATAGA,CCTTTCATCT	exonic	MRE11A	nonsynonymous SNV	MRE11A:NM_005591:exon7:c.C565T:p.L189F,MRE11A:NM_005590:exon7:c.C565T:p.L189F,	4361	MRE11 meiotic recombination 11 homolog A (S. cerevisiae) (MRE11A),	MRE11A:This gene encodes a nuclear protein involved in homologous recombination, telomere length maintenance, and DNA double-strand break repair. By itself, the protein has 3' to 5' exonuclease activity and endonuclease activity. The protein forms a complex with the RAD50 homolog; this complex is required for nonhomologous joining of DNA ends and possesses increased single-stranded DNA endonuclea…	0	0	var_expressed	1	RPKM:2.59,TPM:5.28
ULMS04	11	130281315	C	G	0.14	het	TAATTACCGT,AGGGGGGCAT	exonic	ADAMTS8	nonsynonymous SNV	ADAMTS8:NM_007037:exon6:c.G1747C:p.D583H,	11095	ADAM metallopeptidase with thrombospondin type 1 motif, 8 (ADAMTS8)	ADAMTS8:This gene encodes a member of the ADAMTS (a disintegrin and metalloproteinase with thrombospondin motifs) protein family. Members of the family share several distinct protein modules, including a propeptide region, a metalloproteinase domain, a disintegrin-like domain, and a thrombospondin type 1 (TS) motif. Individual members of this family differ in the number of C-terminal TS motifs, a…	0	0	pos_not_covered	0	RPKM:0.36,TPM:0.73
ULMS04	12	6059017	T	A	0.16	het	TACTGCAGCC,GGCAGTGATG	exonic	VWF	nonsynonymous SNV	VWF:NM_000552:exon51:c.A8188T:p.R2730W,	7450	von Willebrand factor (VWF)	VWF:The glycoprotein encoded by this gene functions as both an antihemophilic factor carrier and a platelet-vessel wall mediator in the blood coagulation system. It is crucial to the hemostasis process. Mutations in this gene or deficiencies in this protein result in von Willebrand's disease. An unprocessed pseudogene has been found on chromosome 22.	0	0	var_notexpressed	0	RPKM:25.38,TPM:51.68
ULMS04	12	51899702	C	G	0.14	het	TCTGGAAATG,AAAGGAAAAG	exonic	SLC4A8	nonsynonymous SNV	SLC4A8:NM_001039960:exon24:c.C3257G:p.A1086G,SLC4A8:NM_001258401:exon24:c.C3098G:p.A1033G,	9498	solute carrier family 4, sodium bicarbonate cotransporter, member 8 (SLC4A8),	SLC4A8:n/a	0	0	var_notexpressed	0	RPKM:0.12,TPM:0.25
ULMS04	12	99097210	T	A	0.14	het	CACAGCACCA,CCAGTACTGT	exonic	APAF1	nonsynonymous SNV	APAF1:NM_013229:exon18:c.T2495A:p.I832N,APAF1:NM_181861:exon18:c.T2528A:p.I843N,	317	apoptotic peptidase activating factor 1 (APAF1),	APAF1:This gene encodes a cytoplasmic protein that initiates apoptosis. This protein contains several copies of the WD-40 domain, a caspase recruitment domain (CARD), and an ATPase domain (NB-ARC). Upon binding cytochrome c and dATP, this protein forms an oligomeric apoptosome. The apoptosome binds and cleaves caspase 9 preproprotein, releasing its mature, activated form. Activated caspase 9 stim…	0	0	pos_unclear	0	RPKM:2.59,TPM:5.28
ULMS04	12	102183806	A	C	0.16	het	CCAGGTGTAA,CAACGTCAAT	exonic	GNPTAB	nonsynonymous SNV	GNPTAB:NM_024312:exon3:c.T233G:p.V78G,	79158	N-acetylglucosamine-1-phosphate transferase, alpha and beta subunits (GNPTAB)	GNPTAB:This gene encodes two of three subunit types of the membrane-bound enzyme N-acetylglucosamine-1-phosphotransferase, a heterohexameric complex composed of two alpha, two beta, and two gamma subunits. The encoded protein is proteolytically cleaved at the Lys928-Asp929 bond to yield mature alpha and beta polypeptides while the gamma subunits are the product of a distinct gene (GeneID 84572). …	0	0	var_notexpressed	0	RPKM:6.73,TPM:13.71
ULMS04	12	108910771	T	G	0.09	het	ACCAATGGCT,CAGTGATGGC	exonic	FICD	nonsynonymous SNV	FICD:NM_007076:exon2:c.T22G:p.S8A,	11153	FIC domain containing (FICD)	FICD:n/a	0	0	var_expressed	7	RPKM:1.23,TPM:2.51
ULMS04	13	46539540	T	C	0.14	het	TGAATGTGCA,CATCTAACTT	exonic	ZC3H13	nonsynonymous SNV	ZC3H13:NM_015070:exon16:c.A4349G:p.D1450G,	23091	zinc finger CCCH-type containing 13 (ZC3H13)	ZC3H13:n/a	0	0	var_notexpressed	0	RPKM:6.30,TPM:12.83
ULMS04	13	61109312	G	A	0.16	het	ATTGACTACG,AAACTATGAA	exonic	TDRD3	nonsynonymous SNV	TDRD3:NM_001146071:exon12:c.G1784A:p.G595E,TDRD3:NM_030794:exon12:c.G1784A:p.G595E,TDRD3:NM_001146070:exon12:c.G2063A:p.G688E,	81550	tudor domain containing 3 (TDRD3),	TDRD3:n/a	0	0	var_expressed	14	RPKM:7.65,TPM:15.58
ULMS04	13	101742114	T	A	0.13	het	TCCATGGATC,GCATAAAGGA	splicing	NALCN(NM_052867:exon31:c.3391-2A>T)	0	0	259232	sodium leak channel, non-selective (NALCN)	NALCN:NALCN forms a voltage-independent, nonselective, noninactivating cation channel permeable to Na+, K+, and Ca(2+). It is responsible for the neuronal background sodium leak conductance (Lu et al., 2007 [PubMed 17448995]).[supplied by OMIM, Mar 2008].	0	0	pos_not_covered	0	RPKM:0.71,TPM:1.45
ULMS04	13	109318452	A	G	0.08	het	CTTCAACCTC,CGGACATGCT	exonic	MYO16	nonsynonymous SNV	MYO16:NM_001198950:exon2:c.A247G:p.T83A,MYO16:NM_015011:exon2:c.A181G:p.T61A,	23026	myosin XVI (MYO16),	MYO16:NA	0	0	pos_not_covered	0	RPKM:0.43,TPM:0.87
ULMS04	14	91804468	A	G	0.13	het	TCGTCTCGAT,GGCACGAGCA	exonic	CCDC88C	nonsynonymous SNV	CCDC88C:NM_001080414:exon10:c.T931C:p.Y311H,	440193	coiled-coil domain containing 88C (CCDC88C)	CCDC88C:n/a	0	0	var_notexpressed	0	RPKM:2.28,TPM:4.64
ULMS04	14	93154556	A	G	0.09	het	CGGCGGCGGG,GCCCGCCCTG	exonic	RIN3	nonsynonymous SNV	RIN3:NM_024832:exon10:c.A2917G:p.S973G,	79890	Ras and Rab interactor 3 (RIN3)	RIN3:RIN3 is a member of the RIN family of Ras interaction-interference proteins, which are binding partners to the RAB5 small GTPases (see RAB5A; MIM 179512) (Kajiho et al., 2003 [PubMed 12972505]).[supplied by OMIM, Mar 2008].	0	0	var_expressed	5	RPKM:8.46,TPM:17.23
ULMS04	15	35084323	C	T	0.12	het	TGTCTCAGGA,AGCGGAAGCG	exonic	ACTC1	nonsynonymous SNV	ACTC1:NM_005159:exon5:c.G776A:p.C259Y,	70	actin, alpha, cardiac muscle 1 (ACTC1)	ACTC1:Actins are highly conserved proteins that are involved in various types of cell motility. Polymerization of globular actin (G-actin) leads to a structural filament (F-actin) in the form of a two-stranded helix. Each actin can bind to four others. The protein encoded by this gene belongs to the actin family which is comprised of three main groups of actin isoforms, alpha, beta, and gamma. Th…	0	0	var_expressed	86	RPKM:15.82,TPM:32.22
ULMS04	15	42276746	C	G	0.14	het	GATTTTCATT,TCATCTGGCA	exonic	PLA2G4E	nonsynonymous SNV	PLA2G4E:NM_001206670:exon19:c.G2274C:p.E758D,	123745	phospholipase A2, group IVE (PLA2G4E)	PLA2G4E:n/a	0	0	pos_not_covered	0	RPKM:0.00,TPM:0.0
ULMS04	16	732867	T	C	0.14	het	GTCGGGGAAG,ACAGCACCTG	exonic	JMJD8	nonsynonymous SNV	JMJD8:NM_001005920:exon9:c.A785G:p.Y262C,	339123	jumonji domain containing 8 (JMJD8)	JMJD8:n/a	0	0	var_expressed	12	RPKM:44.47,TPM:90.55
ULMS04	16	2134413	T	C	0.17	het	CTGCAGGACA,CCTCGGGGAC	exonic	TSC2	nonsynonymous SNV	TSC2:NM_001114382:exon33:c.T4121C:p.I1374T,TSC2:NM_001077183:exon32:c.T3989C:p.I1330T,TSC2:NM_000548:exon34:c.T4190C:p.I1397T,	7249	tuberous sclerosis 2 (TSC2),	TSC2:n/a	germlineMutTumor:hamartoma, renal cell&CancerSyndrome:Tuberous sclerosis 2 (TSC2)	0	var_expressed	4	RPKM:13.75,TPM:28.01
ULMS04	16	31476047	G	A	0.1	het	CGTGCACTGC,CATTCTGTCA	exonic	ARMC5	nonsynonymous SNV	ARMC5:NM_001105247:exon4:c.G1703A:p.R568H,ARMC5:NM_024742:exon4:c.G1703A:p.R568H,	79798	armadillo repeat containing 5 (ARMC5),	ARMC5:NA	0	0	var_expressed	4	RPKM:3.15,TPM:6.42
ULMS04	16	53338036	A	G	0.18	het	TGCTAAAGGT,TTATTCTAGA	exonic	CHD9	nonsynonymous SNV	CHD9:NM_025134:exon31:c.A6118G:p.I2040V,	80205	chromodomain helicase DNA binding protein 9 (CHD9)	CHD9:n/a	0	0	var_expressed	1	RPKM:4.02,TPM:8.19
ULMS04	17	1562053	A	G	0.14	het	CAGTTTCCAT,GGCACTGTGA	exonic	PRPF8	nonsynonymous SNV	PRPF8:NM_006445:exon33:c.T5143C:p.Y1715H,	10594	PRP8 pre-mRNA processing factor 8 homolog (S. cerevisiae) (PRPF8)	PRPF8:Pre-mRNA splicing occurs in 2 sequential transesterification steps. The protein encoded by this gene is a component of both U2- and U12-dependent spliceosomes, and found to be essential for the catalytic step II in pre-mRNA splicing process. It contains several WD repeats, which function in protein-protein interactions. This protein has a sequence similarity to yeast Prp8 protein. This gene…	0	0	var_expressed	23	RPKM:26.87,TPM:54.72
ULMS04	17	3194996	C	G	0.11	het	GTTTCTGAAG,TGTAGATGAT	exonic	OR3A1	nonsynonymous SNV	OR3A1:NM_002550:exon1:c.G881C:p.S294T,	4994	olfactory receptor, family 3, subfamily A, member 1 (OR3A1)	OR3A1:Olfactory receptors interact with odorant molecules in the nose, to initiate a neuronal response that triggers the perception of a smell. The olfactory receptor proteins are members of a large family of G-protein-coupled receptors (GPCR) arising from single coding-exon genes. Olfactory receptors share a 7-transmembrane domain structure with many neurotransmitter and hormone receptors and ar…	0	0	pos_not_covered	0	RPKM:0.00,TPM:0.0
ULMS04	17	3349859	C	A	0.3	het	AAAGAACTAG,TTTTTCCTTA	exonic	SPATA22	nonsynonymous SNV	SPATA22:NM_001170696:exon6:c.G580T:p.A194S,SPATA22:NM_001170697:exon7:c.G709T:p.A237S,SPATA22:NM_001170698:exon7:c.G709T:p.A237S,SPATA22:NM_001170699:exon7:c.G709T:p.A237S,SPATA22:NM_001170695:exon7:c.G709T:p.A237S,SPATA22:NM_032598:exon7:c.G709T:p.A237S,	84690	spermatogenesis associated 22 (SPATA22),	SPATA22:n/a	0	0	var_notexpressed	0	RPKM:0.23,TPM:0.46
ULMS04	17	4442712	A	T	0.11	het	ACCTGTGCTC,GGGCTTCCCT	exonic	MYBBP1A	stoploss SNV	MYBBP1A:NM_014520:exon26:c.T3985A:p.X1329R,	10514	MYB binding protein (P160) 1a (MYBBP1A),	MYBBP1A:n/a	0	0	var_expressed	18	RPKM:8.69,TPM:17.7
ULMS04	17	27239946	T	C	0.14	het	GTGTGGGCCA,TAGCTTTCAC	exonic	PHF12	nonsynonymous SNV	PHF12:NM_001033561:exon9:c.A1643G:p.N548S,PHF12:NM_020889:exon9:c.A1643G:p.N548S,	57649	PHD finger protein 12 (PHF12),	PHF12:n/a	0	0	var_expressed	3	RPKM:7.35,TPM:14.97
ULMS04	17	28256989	A	G	0.22	het	TGCTGGGGGT,GGTGACCGCT	exonic	SSH2	nonsynonymous SNV	SSH2:NM_033389:exon1:c.G30C:p.Q10H,	85464	slingshot homolog 2 (Drosophila) (SSH2)	SSH2:The ADF (actin-depolymerizing factor)/cofilin family (see MIM 601442) is composed of stimulus-responsive mediators of actin dynamics. ADF/cofilin proteins are inactivated by kinases such as LIM domain kinase-1 (LIMK1; MIM 601329). The SSH family appears to play a role in actin dynamics by reactivating ADF/cofilin proteins in vivo (Niwa et al., 2002 [PubMed 11832213]).[supplied by OMIM, Mar 2…	0	0	var_notexpressed	0	RPKM:2.59,TPM:5.27
ULMS04	17	28601100	T	C	0.13	het	ATGTTCCCTG,AAAACTCCAA	exonic	BLMH	nonsynonymous SNV	BLMH:NM_000386:exon7:c.A761G:p.Y254C,	642	bleomycin hydrolase (BLMH)	BLMH:Bleomycin hydrolase (BMH) is a cytoplasmic cysteine peptidase that is highly conserved through evolution; however, the only known activity of the enzyme is metabolic inactivation of the glycopeptide bleomycin (BLM), an essential component of combination chemotherapy regimens for cancer. The protein contains the signature active site residues of the cysteine protease papain superfamily.	0	0	var_expressed	8	RPKM:14.29,TPM:29.1
ULMS04	17	34073371	G	T	0.19	het	CTGGGGGCTG,GTGGGCTGTC	exonic	GAS2L2	nonsynonymous SNV	GAS2L2:NM_139285:exon6:c.C1145A:p.P382H,	246176	growth arrest-specific 2 like 2 (GAS2L2)	GAS2L2:The protein encoded by this gene appears to crosslink microtubules and microfilaments and may be part of the cytoskeleton. This gene is mainly expressed in skeletal muscle.	0	0	var_notexpressed	0	RPKM:0.00,TPM:0.0
ULMS04	17	60813872	A	T	0.11	het	GAAATAAAGT,GTCAAGAGAA	exonic	MARCH10	nonsynonymous SNV	MARCH10:NM_001100875:exon6:c.T1357A:p.Y453N,MARCH10:NM_152598:exon6:c.T1357A:p.Y453N,	162333	membrane-associated ring finger (C3HC4) 10 (MARCH10),	MARCH10:MARCH10 is a member of the MARCH family of membrane-bound E3 ubiquitin ligases (EC 6.3.2.19). MARCH enzymes add ubiquitin (see MIM 191339) to target lysines in substrate proteins, thereby signaling their vesicular transport between membrane compartments (Morokuma et al., 2007 [PubMed 17604280]).[supplied by OMIM, Apr 2010].	0	MARCH10;basechange=c.1357T>A;AAchange=p.Y453N;tissue=large_intestine	pos_not_covered	0	RPKM:0.01,TPM:0.02
ULMS04	17	63149618	G	A	0.16	het	GGTCACCAGC,TTCCTCATGC	exonic	RGS9	nonsynonymous SNV	RGS9:NM_003835:exon2:c.G136A:p.V46I,RGS9:NM_001081955:exon2:c.G136A:p.V46I,RGS9:NM_001165933:exon2:c.G136A:p.V46I,	8787	regulator of G-protein signaling 9 (RGS9),	RGS9:This gene encodes a member of the RGS family of GTPase activating proteins that function in various signaling pathways by accelerating the deactivation of G proteins. This protein is anchored to photoreceptor membranes in retinal cells and deactivates G proteins in the rod and cone phototransduction cascades. Mutations in this gene result in bradyopsia. Multiple transcript variants encoding …	0	0	var_expressed	2	RPKM:1.69,TPM:3.44
ULMS04	17	66883635	A	G	0.11	het	CGTAGCTGGG,CCGAGCTCTG	exonic	ABCA8	nonsynonymous SNV	ABCA8:NM_007168:exon23:c.T3037C:p.S1013P,	10351	ATP-binding cassette, sub-family A (ABC1), member 8 (ABCA8)	ABCA8:The membrane-associated protein encoded by this gene is a member of the superfamily of ATP-binding cassette (ABC) transporters. ABC proteins transport various molecules across extra- and intracellular membranes. ABC genes are divided into seven distinct subfamilies (ABC1, MDR/TAP, MRP, ALD, OABP, GCN20, White). This protein is a member of the ABC1 subfamily. Members of the ABC1 subfamily co…	0	0	var_notexpressed	0	RPKM:10.71,TPM:21.81
ULMS04	17	72700685	G	T	0.1	het	ACACCAGTAA,TGTCAGCATC	exonic	CD300LF	nonsynonymous SNV	CD300LF:NM_139018:exon2:c.C314A:p.T105N,	146722	CD300 molecule-like family member f (CD300LF)	CD300LF:CD300LF is an inhibitory receptor of the Ig superfamily expressed on myeloid cells. It mediates negative regulatory signals by recruiting SHP1 (PTPN6; MIM 176883) or SHIP (INPP5D; MIM 601582) (Sui et al., 2004 [PubMed 15184070]; Alvarez-Errico et al., 2004 [PubMed 15549731]).[supplied by OMIM, Mar 2008]. Sequence Note: The RefSeq transcript and protein were derived from genomic sequence t…	0	0	var_notexpressed	0	RPKM:0.78,TPM:1.6
ULMS04	17	74392556	A	G	0.19	het	GAGGCTCTCC,GGATCTTGAT	exonic	UBE2O	nonsynonymous SNV	UBE2O:NM_022066:exon14:c.T2462C:p.L821P,	63893	ubiquitin-conjugating enzyme E2O (UBE2O)	UBE2O:n/a	0	0	var_expressed	2	RPKM:4.74,TPM:9.65
ULMS04	17	74468812	T	C	0.11	het	AGGTTGCCTG,GATGCCACTG	exonic	RHBDF2	nonsynonymous SNV	RHBDF2:NM_024599:exon18:c.A2107G:p.T703A,RHBDF2:NM_001005498:exon17:c.A2020G:p.T674A,	79651	rhomboid 5 homolog 2 (Drosophila) (RHBDF2),	RHBDF2:n/a	0	0	var_expressed	3	RPKM:6.41,TPM:13.05
ULMS04	17	77044031	T	C	0.11	het	AGCCAGAGCC,GATGCTGGAG	exonic	C1QTNF1	nonsynonymous SNV	C1QTNF1:NM_198593:exon4:c.T707C:p.L236P,C1QTNF1:NM_198594:exon3:c.T461C:p.L154P,C1QTNF1:NM_030968:exon4:c.T707C:p.L236P,C1QTNF1:NM_153372:exon4:c.T707C:p.L236P,	114897	C1q and tumor necrosis factor related protein 1 (C1QTNF1),	C1QTNF1:n/a	0	0	var_expressed	10	RPKM:24.74,TPM:50.38
ULMS04	18	21451431	T	C	0.09	het	TGCCCCAGTG,CTAGGGAGGA	exonic	LAMA3	nonsynonymous SNV	LAMA3:NM_198129:exon38:c.T4804C:p.S1602P,LAMA3:NM_001127717:exon38:c.T4804C:p.S1602P,	3909	laminin, alpha 3 (LAMA3),	LAMA3:n/a	0	0	var_expressed	1	RPKM:7.02,TPM:14.29
ULMS04	18	67614239	A	G	0.07	het	TGATGGATAC,CACATTCTAG	exonic	CD226	nonsynonymous SNV	CD226:NM_006566:exon3:c.T113C:p.V38A,	10666	CD226 molecule (CD226)	CD226:This gene encodes a glycoprotein expressed on the surface of NK cells, platelets, monocytes and a subset of T cells. It is a member of the Ig-superfamily containing 2 Ig-like domains of the V-set. The protein mediates cellular adhesion of platelets and megakaryocytic cells to vascular endothelial cells. The protein also plays a role in megakaryocytic cell maturation.	0	0	var_notexpressed	0	RPKM:1.66,TPM:3.38
ULMS04	18	72999167	A	C	0.26	het	GTGCAGGTGC,GCCGTCCTAT	exonic	TSHZ1	nonsynonymous SNV	TSHZ1:NM_005786:exon2:c.A1670C:p.Q557P,	10194	teashirt zinc finger homeobox 1 (TSHZ1)	TSHZ1:This gene encodes a colon cancer antigen that was defined by serological analysis of recombinant cDNA expression libraries. The encoded protein is a member of the teashirt C2H2-type zinc-finger protein family and may be involved in transcriptional regulation of developmental processes. Mutations in this gene may be associated with congenital aural atresia syndrome.	0	0	var_expressed	2	RPKM:3.94,TPM:8.02
ULMS04	19	2217843	A	G	0.14	het	CCCGCTCAGC,CCGTGCAGCC	exonic	DOT1L	nonsynonymous SNV	DOT1L:NM_032482:exon22:c.A2617G:p.T873A,	84444	DOT1-like, histone H3 methyltransferase (S. cerevisiae) (DOT1L)	DOT1L:The protein encoded by this gene is a histone methyltransferase that methylates lysine-79 of histone H3. It is inactive against free core histones, but shows significant histone methyltransferase activity against nucleosomes. Sequence Note: This RefSeq record was created from transcript and genomic sequence data to make the sequence consistent with the reference genome assembly. The genomic…	0	0	var_expressed	4	RPKM:8.85,TPM:18.02
ULMS04	19	2934472	C	G	0.1	het	GAAAGCTTTT,CACATTTCTG	exonic	ZNF77	nonsynonymous SNV	ZNF77:NM_021217:exon4:c.G653C:p.G218A,	58492	zinc finger protein 77 (ZNF77)	ZNF77:n/a	0	0	var_expressed	2	RPKM:3.04,TPM:6.19
ULMS04	19	9073731	G	A	0.12	het	CCCCATGCTG,AGGCAGGAAC	exonic	MUC16	nonsynonymous SNV	MUC16:NM_024690:exon3:c.C13715T:p.S4572F,	94025	mucin 16, cell surface associated (MUC16)	MUC16:n/a	0	MUC16_ENST00000397910;basechange=c.13715C>A;AAchange=p.S4572Y;tissue=lung&MUC16;basechange=c.13715C>A;AAchange=p.S4572Y;tissue=lung&MUC16_ENST00000331986;basechange=c.614C>A;AAchange=p.S205Y;tissue=lung	pos_not_covered	0	RPKM:0.00,TPM:0.01
ULMS04	19	11470299	A	G	0.07	het	TTCTGCTATG,CAGTACCTAC	exonic	LPPR2	nonsynonymous SNV	LPPR2:NM_001170635:exon4:c.A83G:p.D28G,LPPR2:NM_022737:exon4:c.A158G:p.D53G,	64748	lipid phosphate phosphatase-related protein type 2 (LPPR2),	LPPR2:n/a	0	0	var_expressed	11	RPKM:12.43,TPM:25.31
ULMS04	19	16678971	A	G	0.12	het	GGGATGAGTG,CAAGTATACC	exonic	SLC35E1	nonsynonymous SNV	SLC35E1:NM_024881:exon3:c.T502C:p.S168P,	79939	solute carrier family 35, member E1 (SLC35E1)	SLC35E1:NA	0	0	var_expressed	5	RPKM:12.69,TPM:25.84
ULMS04	19	38853462	T	C	0.22	het	CGCAACTCGG,GCTATTTTCG	exonic	CATSPERG	nonsynonymous SNV	CATSPERG:NM_021185:exon20:c.T2465C:p.V822A,	57828	cation channel, sperm-associated, gamma (CATSPERG)	CATSPERG:CATSPERG is a subunit of the CATSPER (see CATSPER1; MIM 606389) sperm calcium channel, which is required for sperm hyperactivated motility and male fertility (Wang et al., 2009 [PubMed 19516020]).[supplied by OMIM, Jul 2010].	0	0	pos_unclear	0	RPKM:0.29,TPM:0.59
ULMS04	19	41128510	G	C	0.15	het	GAGTGCTGCT,TACTGTGGGT	exonic	LTBP4	unknown	UNKNOWN	8425	latent transforming growth factor beta binding protein 4 (LTBP4),	LTBP4:The protein encoded by this gene binds transforming growth factor beta (TGFB) as it is secreted and targeted to the extracellular matrix. TGFB is biologically latent after secretion and insertion into the extracellular matrix, and sheds TGFB and other proteins upon activation. Defects in this gene may be a cause of cutis laxa and severe pulmonary, gastrointestinal, and urinary abnormalities…	0	0	var_expressed	14	RPKM:23.96,TPM:48.79
ULMS04	19	44892259	C	T	0.12	het	TTTTTAATCC,GTCTCCTAGG	exonic	ZNF285	nonsynonymous SNV	ZNF285:NM_152354:exon4:c.G148A:p.G50R,	26974	zinc finger protein 285 (ZNF285)	ZNF285:NA	0	0	var_notexpressed	0	RPKM:0.76,TPM:1.54
ULMS04	19	47201097	A	G	0.11	het	AGGGGGATGT,CCCCAGGGAG	exonic	PRKD2	nonsynonymous SNV	PRKD2:NM_001079881:exon9:c.T1132C:p.Y378H,PRKD2:NM_001079880:exon9:c.T1132C:p.Y378H,PRKD2:NM_001079882:exon7:c.T661C:p.Y221H,PRKD2:NM_016457:exon8:c.T1132C:p.Y378H,	25865	protein kinase D2 (PRKD2),	PRKD2:n/a	0	0	var_expressed	1	RPKM:10.55,TPM:21.49
ULMS04	19	48543999	C	T	0.13	het	AAATGCTTCC,GCAGCTCTGA	exonic	CABP5	nonsynonymous SNV	CABP5:NM_019855:exon3:c.G101A:p.R34Q,	56344	calcium binding protein 5 (CABP5)	CABP5:The product of this gene belongs to a subfamily of calcium binding proteins, which share similarity to calmodulin. Calcium binding proteins are an important component of calcium mediated cellular signal transduction. Expression of this gene is retina-specific. The mouse homolog of this protein has been shown to express in the inner nuclear layer of the retina, suggested its role in neuronal…	0	0	pos_unclear	0	RPKM:0.03,TPM:0.07
ULMS04	19	53459288	G	T	0.16	het	ACCTGAGGAA,AGCCATCCCT	exonic	ZNF816,ZNF816-ZNF321P	nonsynonymous SNV	ZNF816:NM_001031665:exon3:c.C55A:p.L19I,ZNF816:NM_001202456:exon2:c.C55A:p.L19I,ZNF816:NM_001202457:exon2:c.C55A:p.L19I,ZNF816-ZNF321P:NM_001202473:exon2:c.C55A:p.L19I,	125893&100529240	zinc finger protein 816 (ZNF816),&ZNF816-ZNF321P readthrough (ZNF816-ZNF321P)	ZNF816:NA&ZNF816-ZNF321P:This locus represents naturally occurring read-through transcription between the zinc finger protein 816 (ZNF816) gene and the zinc finger protein 321 (ZNF321) pseudogene on chromosome 19. The read-through transcript encodes a KRAB domain-containing protein that shares sequence identity with the upstream gene product, but it contains a distinct C-terminus encoded by exon …	0	0	pos_unclear	0	RPKM:1.33,TPM:2.71&RPKM:0.82,TPM:1.67
ULMS04	19	54974007	C	T	0.15	het	GTCACTCCGG,GAGGCGTCCT	exonic	LENG9	nonsynonymous SNV	LENG9:NM_198988:exon1:c.G769A:p.A257T,	94059	leukocyte receptor cluster (LRC) member 9 (LENG9)	LENG9:n/a	0	0	var_expressed	1	RPKM:8.57,TPM:17.46
ULMS04	20	44695715	A	T	0.2	het	GTTGACCACA,TCACAGAACA	exonic	NCOA5	nonsynonymous SNV	NCOA5:NM_020967:exon5:c.T608A:p.I203N,	57727	nuclear receptor coactivator 5 (NCOA5)	NCOA5:n/a	0	0	var_expressed	27	RPKM:14.20,TPM:28.92
ULMS04	20	47858713	A	T	0.1	het	GGCCCGAGCA,TGCCCGAGGA	exonic	DDX27	nonsynonymous SNV	DDX27:NM_017895:exon18:c.A2179T:p.M727L,	55661	DEAD (Asp-Glu-Ala-Asp) box polypeptide 27 (DDX27)	DDX27:DEAD box proteins, characterized by the conserved motif Asp-Glu-Ala-Asp (DEAD), are putative RNA helicases. They are implicated in a number of cellular processes involving alteration of RNA secondary structure such as translation initiation, nuclear and mitochondrial splicing, and ribosome and spliceosome assembly. Based on their distribution patterns, some members of this family are believ…	0	0	var_expressed	32	RPKM:23.18,TPM:47.2
ULMS04	21	30959726	C	G	0.14	het	CCCAAGCAGG,TAAGAGCACA	exonic	GRIK1	nonsynonymous SNV	GRIK1:NM_175611:exon11:c.G1708C:p.A570P,GRIK1:NM_000830:exon12:c.G1753C:p.A585P,	2897	glutamate receptor, ionotropic, kainate 1 (GRIK1),	GRIK1:Glutamate receptors are the predominant excitatory neurotransmitter receptors in the mammalian brain and are activated in a variety of normal neurophysiologic processes. This gene product belongs to the kainate family of glutamate receptors, which are composed of four subunits and function as ligand-activated ion channels. The subunit encoded by this gene is subject to RNA editing (CAG->CGG…	0	0	pos_unclear	0	RPKM:0.20,TPM:0.42
ULMS04	21	47692482	T	C	0.17	het	CACCTTAGGA,GTCTCCCTTG	exonic	MCM3AP	nonsynonymous SNV	MCM3AP:NM_003906:exon8:c.A2458G:p.I820V,	8888	minichromosome maintenance complex component 3 associated protein (MCM3AP)	MCM3AP:n/a	0	0	var_expressed	4	RPKM:16.84,TPM:34.3
ULMS04	22	36684416	C	T	0.14	het	TGCCATCGAG,GCTGCTTCCT	exonic	MYH9	nonsynonymous SNV	MYH9:NM_002473:exon34:c.G4814A:p.R1605H,	4627	myosin, heavy chain 9, non-muscle (MYH9)	MYH9:This gene encodes a conventional non-muscle myosin; this protein should not be confused with the unconventional myosin-9a or 9b (MYO9A or MYO9B). The encoded protein is a myosin IIA heavy chain that contains an IQ domain and a myosin head-like domain which is involved in several important functions, including cytokinesis, cell motility and maintenance of cell shape. Defects in this gene have…	somaticMutTumor:ALCL&GermlineSyndrome:yes&OtherSyndrome:Deafness, autosomal dominant 17, Epstein syndrome, Fechtner syndrome, May-Hegglin anomaly, Sebastian syndrome (MYH9)	MYH9;basechange=c.4814G>T;AAchange=p.R1605L;tissue=lung	var_expressed	115	RPKM:109.85,TPM:223.69
ULMS04	X	17745784	T	G	0.1	het	ATACAGCAAA,AAATCAGTAT	exonic	NHS	nonsynonymous SNV	NHS:NM_001136024:exon7:c.T3027G:p.N1009K,NHS:NM_198270:exon6:c.T3495G:p.N1165K,	4810	Nance-Horan syndrome (congenital cataracts and dental anomalies) (NHS),	NHS:This gene encodes a protein containing four conserved nuclear localization signals. The encoded protein may function during the development of the eyes, teeth, and brain. Mutations in this gene have been shown to cause Nance-Horan syndrome. Alternatively spliced transcript variants encoding different isoforms have been described for this gene.	0	0	var_expressed	2	RPKM:1.09,TPM:2.22
ULMS04	X	46433838	C	T	0.15	het	CGACATGCTG,GTTCGCTCTT	exonic	CHST7	nonsynonymous SNV	CHST7:NM_019886:exon1:c.C472T:p.P158S,	56548	carbohydrate (N-acetylglucosamine 6-O) sulfotransferase 7 (CHST7)	CHST7:This gene belongs to the sulfotransferase gene family. Sulfotransferases generate sulfated glycosaminoglycan (GAG) moities during chondroitin sulfate biosynthesis. They create considerable structural diversity among chondroitin sulfates by transferring sulfate with remarkable specificity for the underlying oligosaccharide substrate. This gene product mainly transfers sulfate to N-acetylgala…	0	0	pos_unclear	0	RPKM:5.56,TPM:11.31
ULMS04	X	49143196	G	A	0.1	het	CAGTGAGTGG,CAGGCAGCTT	exonic	PPP1R3F	nonsynonymous SNV	PPP1R3F:NM_033215:exon4:c.G2044A:p.A682T,PPP1R3F:NM_001184745:exon4:c.G1006A:p.A336T,	89801	protein phosphatase 1, regulatory subunit 3F (PPP1R3F),	PPP1R3F:This gene encodes a protein that has been identified as one of several type-1 protein phosphatase (PP1) regulatory subunits. One or two of these subunits, together with the well-conserved catalytic subunit, can form the PP1 holoenzyme, where the regulatory subunit functions to regulate substrate specificity and/or targeting to a particular cellular compartment. Alternative splicing result…	0	0	pos_unclear	0	RPKM:1.29,TPM:2.63
ULMS04	X	153063229	T	C	0.17	het	ACCTATGAGG,TAGATTCTTC	exonic	SSR4	nonsynonymous SNV	SSR4:NM_001204527:exon5:c.T335C:p.V112A,SSR4:NM_001204526:exon5:c.T344C:p.V115A,SSR4:NM_006280:exon4:c.T311C:p.V104A,	6748	signal sequence receptor, delta (SSR4),	SSR4:This gene encodes the delta subunit of the translocon-associated protein complex which is involved in translocating proteins across the endoplasmic reticulum membrane. The encoded protein is located in the Xq28 region and is arranged in a compact head-to-head manner with the isocitrate dehydrogenase 3 (NAD+) gamma gene and both genes are driven by a CpG-embedded bidirectional promoter. Alter…	0	0	var_expressed	284	RPKM:131.73,TPM:268.24
ULMS05	1	18703357	A	G	0.21	het	CCTGGACGGC,GCGCTGAGTT	exonic	IGSF21	nonsynonymous SNV	IGSF21:NM_032880:exon8:c.A1165G:p.S389G,	84966	immunoglobin superfamily, member 21 (IGSF21)	IGSF21:This gene encodes a protein which has two immunoglobulin (Ig) domains and is a member of the immunoglobulin superfamily. Proteins in this superfamily are usually found on or in cell membranes and act as receptors in immune response pathways.	0	0	var_expressed	7	RPKM:7.54,TPM:19.91
ULMS05	1	152129372	T	A	0.39	het	AAAATCAATA,GTCCATCTCG	exonic	RPTN	nonsynonymous SNV	RPTN:NM_001122965:exon3:c.A203T:p.H68L,	126638	repetin (RPTN)	RPTN:n/a	0	0	pos_unclear	0	RPKM:0.00,TPM:0.0
ULMS05	2	28766081	G	C	0.18	het	TCTTTTAGGA,GACCCCCGAC	exonic	PLB1	nonsynonymous SNV	PLB1:NM_001170585:exon14:c.G915C:p.E305D,PLB1:NM_153021:exon14:c.G882C:p.E294D,	151056	phospholipase B1 (PLB1),	PLB1:n/a	0	0	pos_unclear	0	RPKM:3.77,TPM:9.95
ULMS05	2	85875126	A	G	0.32	het	ACACTGTCAG,GGCTTACATT	exonic	USP39	nonsynonymous SNV	USP39:NM_006590:exon12:c.A1637G:p.E546G,USP39:NM_001256728:exon11:c.A1328G:p.E443G,USP39:NM_001256725:exon12:c.A1637G:p.E546G,USP39:NM_001256727:exon12:c.A1403G:p.E468G,	10713	ubiquitin specific peptidase 39 (USP39)	USP39:n/a	0	0	var_expressed	110	RPKM:25.71,TPM:67.86
ULMS05	2	219299381	G	T	0.29	het	TTCCAATGAT,TCTTTGTCCT	exonic	VIL1	nonsynonymous SNV	VIL1:NM_007127:exon14:c.G1633T:p.V545F,	7429	villin 1 (VIL1)	VIL1:This gene encodes a member of a family of calcium-regulated actin-binding proteins. This protein represents a dominant part of the brush border cytoskeleton which functions in the capping, severing, and bundling of actin filaments. Two mRNAs of 2.7 kb and 3.5 kb have been observed; they result from utilization of alternate poly-adenylation signals present in the terminal exon.	0	0	pos_unclear	0	RPKM:0.06,TPM:0.16
ULMS05	2	241979826	G	C	0.1	het	TTCGCTGTGA,ACAGGTAACT	exonic	SNED1	nonsynonymous SNV	SNED1:NM_001080437:exon8:c.G1269C:p.E423D,	25992	sushi, nidogen and EGF-like domains 1 (SNED1)	SNED1:n/a	0	0	var_expressed	2	RPKM:0.92,TPM:2.42
ULMS05	3	108682316	T	C	0.34	het	CTTCAGCTTA,CCTCAGAGAT	exonic	MORC1	nonsynonymous SNV	MORC1:NM_014429:exon27:c.A2744G:p.D915G,	27136	MORC family CW-type zinc finger 1 (MORC1)	MORC1:This gene encodes the human homolog of mouse morc and like the mouse protein it is testis-specific. Mouse studies support a testis-specific function since only male knockout mice are infertile; infertility is the only apparent defect. These studies further support a role for this protein early in spermatogenesis, possibly by affecting entry into apoptosis because testis from knockout mice s…	0	0	var_notexpressed	0	RPKM:0.02,TPM:0.04
ULMS05	3	142218496	C	T	0.16	het	TCCACCAAAT,CCACTGTGAC	exonic	ATR	nonsynonymous SNV	ATR:NM_001184:exon31:c.G5353A:p.D1785N,	545	ataxia telangiectasia and Rad3 related (ATR)	ATR:The protein encoded by this gene belongs the PI3/PI4-kinase family, and is most closely related to ATM, a protein kinase encoded by the gene mutated in ataxia telangiectasia. This protein and ATM share similarity with Schizosaccharomyces pombe rad3, a cell cycle checkpoint gene required for cell cycle arrest and DNA damage repair in response to DNA damage. This kinase has been shown to phosph…	0	0	var_expressed	10	RPKM:5.61,TPM:14.8
ULMS05	3	142218498	C	A	0.15	het	CACCAAATCC,ACTGTGACAA	exonic	ATR	nonsynonymous SNV	ATR:NM_001184:exon31:c.G5351T:p.W1784L,	545	ataxia telangiectasia and Rad3 related (ATR)	ATR:The protein encoded by this gene belongs the PI3/PI4-kinase family, and is most closely related to ATM, a protein kinase encoded by the gene mutated in ataxia telangiectasia. This protein and ATM share similarity with Schizosaccharomyces pombe rad3, a cell cycle checkpoint gene required for cell cycle arrest and DNA damage repair in response to DNA damage. This kinase has been shown to phosph…	0	ATR;basechange=c.5351G>A;AAchange=p.W1784*;tissue=upper_aerodigestive_tract	var_expressed	10	RPKM:5.61,TPM:14.8
ULMS05	3	183994403	G	A	0.48	het	GCCCTGGCAT,ACGCCTGGCA	exonic	ECE2	nonsynonymous SNV	ECE2:NM_001100120:exon2:c.G174A:p.M58I,	9718	endothelin converting enzyme 2 (ECE2),	ECE2:Endothelin-converting enzymes, such as ECE2 (EC 3.4.24.71), are type II metalloproteases that generate functionally pleiotropic members of the endothelin vasoactive peptide family (Lorenzo et al., 2001 [PubMed 11718899]).[supplied by OMIM, Mar 2008].	0	0	pos_unclear	0	RPKM:1.11,TPM:2.92
ULMS05	4	55979585	A	G	0.37	het	GTGCTCAAAA,TTTCTTCATC	exonic	KDR	nonsynonymous SNV	KDR:NM_002253:exon7:c.T862C:p.F288L,	3791	kinase insert domain receptor (a type III receptor tyrosine kinase) (KDR)	KDR:Vascular endothelial growth factor (VEGF) is a major growth factor for endothelial cells. This gene encodes one of the two receptors of the VEGF. This receptor, known as kinase insert domain receptor, is a type III receptor tyrosine kinase. It functions as the main mediator of VEGF-induced endothelial proliferation, survival, migration, tubular morphogenesis and sprouting. The signalling and …	somaticMutTumor:NSCLC, angiosarcoma (KDR)	0	var_notexpressed	0	RPKM:7.98,TPM:21.06
ULMS05	5	50124211	G	A	0.32	het	TCTAATACAC,ATTGCAGGTA	exonic	PARP8	nonsynonymous SNV	PARP8:NM_001178055:exon22:c.G2156A:p.R719Q,PARP8:NM_024615:exon21:c.G2156A:p.R719Q,PARP8:NM_001178056:exon20:c.G2030A:p.R677Q,	79668	poly (ADP-ribose) polymerase family, member 8 (PARP8),	PARP8:n/a	0	0	var_notexpressed	0	RPKM:1.40,TPM:3.69
ULMS05	6	3751546	C	A	0.43	het	TCGGACCGGT,CTCGGGAAAG	exonic	PXDC1	nonsynonymous SNV	PXDC1:NM_183373:exon1:c.G220T:p.D74Y,	221749	PX domain containing 1 (PXDC1)	PXDC1:n/a	0	0	var_expressed	124	RPKM:21.01,TPM:55.45
ULMS05	6	47846061	G	T	0.12	het	GACGTGATCC,GGTTCTCTTG	exonic	PTCHD4	nonsynonymous SNV	PTCHD4:NM_001013732:exon3:c.C2519A:p.P840Q,	442213	chromosome 6 open reading frame 138 (C6orf138),	PTCHD4:n/a	0	0	var_notexpressed	0	RPKM:0.22,TPM:0.57
ULMS05	6	69646478	G	C	0.31	het	AAGGGTCGCA,GTGCGAACCA	exonic	BAI3	nonsynonymous SNV	BAI3:NM_001704:exon5:c.G936C:p.Q312H,	577	brain-specific angiogenesis inhibitor 3 (BAI3)	BAI3:This p53-target gene encodes a brain-specific angiogenesis inhibitor, a seven-span transmembrane protein, and is thought to be a member of the secretin receptor family. Brain-specific angiogenesis proteins BAI2 and BAI3 are similar to BAI1 in structure, have similar tissue specificities, and may also play a role in angiogenesis.	0	0	var_notexpressed	0	RPKM:0.13,TPM:0.35
ULMS05	7	51095641	T	A	0.05	het	TCCTGGAGGG,GGGAAGGCTC	exonic	COBL	nonsynonymous SNV	COBL:NM_015198:exon10:c.A3152T:p.H1051L,	23242	cordon-bleu homolog (mouse) (COBL)	COBL:n/a	0	0	var_notexpressed	0	RPKM:0.61,TPM:1.62
ULMS05	7	100678043	T	C	0.19	het	GGTGGTCAGT,CTGAGGCTAG	exonic	MUC17	nonsynonymous SNV	MUC17:NM_001040105:exon3:c.T3346C:p.S1116P,	140453	mucin 17, cell surface associated (MUC17)	MUC17:Membrane mucins, such as MUC17, function in epithelial cells to provide cytoprotection, maintain luminal structure, provide signal transduction, and confer antiadhesive properties upon cancer cells that lose their apical/basal polarization.[supplied by OMIM, Apr 2004].	0	0	pos_unclear	0	RPKM:0.00,TPM:0.0
ULMS05	10	8111484	A	G	0.33	het	TCAGACCACC,CAACCACACT	exonic	GATA3	nonsynonymous SNV	GATA3:NM_002051:exon5:c.A970G:p.T324A,GATA3:NM_001002295:exon5:c.A973G:p.T325A,	2625	GATA binding protein 3 (GATA3),	GATA3:This gene encodes a protein which belongs to the GATA family of transcription factors. The protein contains two GATA-type zinc fingers and is an important regulator of T-cell development and plays an important role in endothelial cell biology. Defects in this gene are the cause of hypoparathyroidism with sensorineural deafness and renal dysplasia.	somaticMutTumor:breast&GermlineSyndrome:yes&OtherSyndrome:HDR syndrome (HYPOPARATHYROIDISM, SENSORINEURAL DEAFNESS, AND RENAL DISEASE) (GATA3)	0	var_notexpressed	0	RPKM:0.27,TPM:0.72
ULMS05	10	52595936	C	T	0.5	het	CTTGGGTAGA,GATGACATCG	exonic	A1CF	nonsynonymous SNV	A1CF:NM_001198818:exon7:c.G502A:p.V168I,A1CF:NM_001198820:exon7:c.G526A:p.V176I,A1CF:NM_014576:exon6:c.G502A:p.V168I,A1CF:NM_138933:exon6:c.G526A:p.V176I,A1CF:NM_138932:exon6:c.G502A:p.V168I,A1CF:NM_001198819:exon8:c.G526A:p.V176I,	29974	APOBEC1 complementation factor (A1CF),	A1CF:Mammalian apolipoprotein B mRNA undergoes site-specific C to U deamination, which is mediated by a multi-component enzyme complex containing a minimal core composed of APOBEC-1 and a complementation factor encoded by this gene. The gene product has three non-identical RNA recognition motifs and belongs to the hnRNP R family of RNA-binding proteins. It has been proposed that this complementat…	0	0	var_notexpressed	0	RPKM:0.00,TPM:0.0
ULMS05	11	57369520	A	T	0.33	het	GCTGGGGAGA,CACCAAAACA	exonic	SERPING1	nonsynonymous SNV	SERPING1:NM_000062:exon4:c.A563T:p.N188I,SERPING1:NM_001032295:exon3:c.A563T:p.N188I,	710	serpin peptidase inhibitor, clade G (C1 inhibitor), member 1 (SERPING1),	SERPING1:This gene encodes a highly glycosylated plasma protein involved in the regulation of the complement cascade. Its protein inhibits activated C1r and C1s of the first complement component and thus regulates complement activation. Deficiency of this protein is associated with hereditary angioneurotic oedema (HANE). Alternative splicing results in multiple transcript variants encoding the sa…	0	0	var_expressed	145	RPKM:75.64,TPM:199.65
ULMS05	15	85341570	A	T	0.3	het	GCTCCTGTGA,ATGGTCTTCA	exonic	ZNF592	nonsynonymous SNV	ZNF592:NM_014630:exon7:c.A2601T:p.E867D,	9640	zinc finger protein 592 (ZNF592)	ZNF592:This gene is thought to play a role in a complex developmental pathway and the regulation of genes involved in cerebellar development. Mutations in this gene have been associated with autosomal recessive spinocerebellar ataxia.	0	0	var_expressed	41	RPKM:14.37,TPM:37.92
ULMS05	16	31226165	G	A	0.33	het	TTTCTGCCGC,CCTGCCTAGG	exonic	TRIM72	nonsynonymous SNV	TRIM72:NM_001008274:exon2:c.G106A:p.A36T,	493829	tripartite motif containing 72 (TRIM72)	TRIM72:n/a	0	0	pos_unclear	0	RPKM:0.01,TPM:0.02
ULMS05	16	88798863	C	A	0.41	het	GCGGGGCCAG,TGGTGCTGCC	exonic	PIEZO1	nonsynonymous SNV	PIEZO1:NM_001142864:exon21:c.G2871T:p.Q957H,	9780	piezo-type mechanosensitive ion channel component 1 (PIEZO1)	PIEZO1:n/a	0	0	var_expressed	28	RPKM:12.20,TPM:32.2
ULMS05	17	4462050	G	A	0.35	het	TTGGTGGCTC,GGCCCCAGCG	exonic	GGT6	stopgain SNV	GGT6:NM_001122890:exon4:c.C742T:p.R248X,GGT6:NM_153338:exon3:c.C646T:p.R216X,	124975	gamma-glutamyltransferase 6 (GGT6),	GGT6:GGT6 belongs to the gamma-glutamyltransferase (GGT; EC 2.3.2.2) gene family. GGT is a membrane-bound extracellular enzyme that cleaves gamma-glutamyl peptide bonds in glutathione and other peptides and transfers the gamma-glutamyl moiety to acceptors. GGT is also key to glutathione homeostasis because it provides substrates for glutathione synthesis (Heisterkamp et al., 2008 [PubMed 18357469…	0	0	pos_unclear	0	RPKM:0.01,TPM:0.02
ULMS05	17	7574031	G	C	0.48	het	CACGCCCACG,ATCTGCAGCA	exonic	TP53	nonsynonymous SNV	TP53:NM_001276697:exon6:c.C519G:p.I173M,TP53:NM_001276761:exon10:c.C879G:p.I293M,TP53:NM_000546:exon10:c.C996G:p.I332M,TP53:NM_001126118:exon9:c.C879G:p.I293M,TP53:NM_001276760:exon10:c.C879G:p.I293M,TP53:NM_001126112:exon10:c.C996G:p.I332M,TP53:NM_001126115:exon6:c.C600G:p.I200M,	7157	tumor protein p53 (TP53),	TP53:This gene encodes tumor protein p53, which responds to diverse cellular stresses to regulate target genes that induce cell cycle arrest, apoptosis, senescence, DNA repair, or changes in metabolism. p53 protein is expressed at low level in normal cells and at a high level in a variety of transformed cell lines, where it's believed to contribute to transformation and malignancy. p53 is a DNA-b…	somaticMutTumor:breast, colorectal, lung, sarcoma, adrenocortical, glioma, multiple other tumour types&germlineMutTumor:breast, sarcoma, adrenocortical carcinoma, glioma, multiple other tumour types&CancerSyndrome:Li-Fraumeni syndrome (TP53)	0	var_expressed	101	RPKM:15.24,TPM:40.24
ULMS05	18	10680242	C	T	0.08	het	CTATTGGGGT,CAGGAGTTCG	exonic	PIEZO2	nonsynonymous SNV	PIEZO2:NM_022068:exon48:c.G7567A:p.D2523N,	63895	piezo-type mechanosensitive ion channel component 2 (PIEZO2)	PIEZO2:n/a	0	0	var_notexpressed	0	RPKM:1.35,TPM:3.58
ULMS05	19	39914467	G	C	0.13	het	CTGCTGTCTG,GTTCAAGCTG	exonic	PLEKHG2	nonsynonymous SNV	PLEKHG2:NM_022835:exon19:c.G2694C:p.W898C,	64857	pleckstrin homology domain containing, family G (with RhoGef domain) member 2 (PLEKHG2)	PLEKHG2:n/a	0	0	var_expressed	16	RPKM:10.34,TPM:27.29
ULMS05	19	46850379	C	T	0.32	het	GGCGAGAGGA,TGAGTGTGCT	exonic	PPP5C	nonsynonymous SNV	PPP5C:NM_001204284:exon1:c.C26T:p.T9I,PPP5C:NM_006247:exon1:c.C26T:p.T9I,	5536	protein phosphatase 5, catalytic subunit (PPP5C),	PPP5C:This gene encodes a serine/threonine phosphatase which is a member of the protein phosphatase catalytic subunit family. Proteins in this family participate in pathways regulated by reversible phosphorylation at serine and threonine residues; many of these pathways are involved in the regulation of cell growth and differentiation. The product of this gene has been shown to participate in sig…	0	0	var_expressed	179	RPKM:54.48,TPM:143.79
ULMS05	X	131348316	C	G	0.23	het	TTGCCGATGT,TCCATGAAAG	exonic	RAP2C	nonsynonymous SNV	RAP2C:NM_001271186:exon5:c.G432C:p.E144D,RAP2C:NM_021183:exon3:c.G432C:p.E144D,RAP2C:NM_001271187:exon5:c.G234C:p.E78D,	57826	RAP2C, member of RAS oncogene family (RAP2C)	RAP2C:n/a	0	0	var_notexpressed	0	RPKM:6.91,TPM:18.25
ULMS06	1	158324299	C	A	0.15	het	GACCTGCAGA,TCATGGCTGG	exonic	CD1E	nonsynonymous SNV	CD1E:NM_001185107:exon2:c.C191A:p.T64N,CD1E:NM_001185115:exon2:c.C191A:p.T64N,CD1E:NM_030893:exon2:c.C191A:p.T64N,CD1E:NM_001042583:exon2:c.C191A:p.T64N,CD1E:NM_001042585:exon2:c.C191A:p.T64N,CD1E:NM_001185108:exon2:c.C191A:p.T64N,CD1E:NM_001042584:exon2:c.C191A:p.T64N,	913	CD1e molecule (CD1E),	CD1E:n/a	0	0	var_notexpressed	0	RPKM:0.64,TPM:1.49
ULMS06	1	236898977	C	T	0.2	het	GCCATCATGA,GTACGTCTCT	exonic	ACTN2	nonsynonymous SNV	ACTN2:NM_001103:exon8:c.C740T:p.S247F,	88	actinin, alpha 2 (ACTN2)	ACTN2:Alpha actinins belong to the spectrin gene superfamily which represents a diverse group of cytoskeletal proteins, including the alpha and beta spectrins and dystrophins. Alpha actinin is an actin-binding protein with multiple roles in different cell types. In nonmuscle cells, the cytoskeletal isoform is found along microfilament bundles and adherens-type junctions, where it is involved in b…	0	0	var_expressed	9	RPKM:7.78,TPM:18.11
ULMS06	2	176995295	G	C	0.07	het	CGCCCCCGCA,GCGCACGCGC	exonic	HOXD8	nonsynonymous SNV	HOXD8:NM_019558:exon1:c.G201C:p.Q67H,HOXD8:NM_001199746:exon1:c.G201C:p.Q67H,	3234	homeobox D8 (HOXD8),	HOXD8:This gene belongs to the homeobox family of genes. The homeobox genes encode a highly conserved family of transcription factors that play an important role in morphogenesis in all multicellular organisms. Mammals possess four similar homeobox gene clusters, HOXA, HOXB, HOXC and HOXD, located on different chromosomes, consisting of 9 to 11 genes arranged in tandem. This gene is one of severa…	0	0	pos_unclear	0	RPKM:6.59,TPM:15.33
ULMS06	3	52966154	C	T	0.19	het	AGTAATACAA,CAATGTTCAT	exonic	SFMBT1	stopgain SNV	SFMBT1:NM_016329:exon6:c.G624A:p.W208X,	51460	Scm-like with four mbt domains 1 (SFMBT1),	SFMBT1:This gene shares high similarity with the Drosophila Scm (sex comb on midleg) gene. It encodes a protein which contains four malignant brain tumor repeat (mbt) domains and may be involved in antigen recognition. Several alternative splice variants that encode the same protein have been characterized.	0	0	var_expressed	3	RPKM:5.82,TPM:13.55
ULMS06	3	125295187	C	T	0.41	het	TGAGAAGCTC,GTGACTTCAG	exonic	OSBPL11	nonsynonymous SNV	OSBPL11:NM_022776:exon5:c.G512A:p.R171Q,	114885	oxysterol binding protein-like 11 (OSBPL11)	OSBPL11:This gene encodes a member of the oxysterol-binding protein (OSBP) family, a group of intracellular lipid receptors. Like most members, the encoded protein contains an N-terminal pleckstrin homology domain and a highly conserved C-terminal OSBP-like sterol-binding domain.	0	0	var_expressed	13	RPKM:5.95,TPM:13.84
ULMS06	4	1388976	C	T	0.18	het	CGTGCCGATG,GGAGTGCCCG	exonic	CRIPAK	nonsynonymous SNV	CRIPAK:NM_175918:exon1:c.C677T:p.A226V,	285464	cysteine-rich PAK1 inhibitor (CRIPAK)	CRIPAK:CRIPAK is a negative regulator of PAK1 (MIM 602590) that is upregulated by estrogen (Talukder et al., 2006 [PubMed 16278681]).[supplied by OMIM, Mar 2008].	0	0	pos_unclear	0	RPKM:3.87,TPM:9.01
ULMS06	4	87022286	T	C	0.31	het	ATCATGAAGC,TGTGCCTGCT	exonic	MAPK10	nonsynonymous SNV	MAPK10:NM_138981:exon3:c.A214G:p.S72G,MAPK10:NM_138982:exon8:c.A649G:p.S217G,MAPK10:NM_138980:exon8:c.A535G:p.S179G,MAPK10:NM_002753:exon8:c.A649G:p.S217G,	5602	mitogen-activated protein kinase 10 (MAPK10),	MAPK10:The protein encoded by this gene is a member of the MAP kinase family. MAP kinases act as an integration point for multiple biochemical signals, and are involved in a wide variety of cellular processes such as proliferation, differentiation, transcription regulation and development. This protein is a neuronal-specific form of c-Jun N-terminal kinases (JNKs). Through its phosphorylation and…	0	0	pos_unclear	0	RPKM:0.14,TPM:0.33
ULMS06	5	141335877	T	G	0.06	het	ACCTCTCCTG,GTTGGAGTCA	exonic	PCDH12	nonsynonymous SNV	PCDH12:NM_016580:exon1:c.A1540C:p.T514P,	51294	protocadherin 12 (PCDH12)	PCDH12:This gene belongs to the protocadherin gene family, a subfamily of the cadherin superfamily. The encoded protein consists of an extracellular domain containing 6 cadherin repeats, a transmembrane domain and a cytoplasmic tail that differs from those of the classical cadherins. The gene localizes to the region on chromosome 5 where the protocadherin gene clusters reside. The exon organizati…	0	0	pos_unclear	0	RPKM:6.97,TPM:16.22
ULMS06	6	24302048	T	C	0.36	het	AGAAGCTGGG,TTATGAGGTC	exonic	DCDC2	nonsynonymous SNV	DCDC2:NM_001195610:exon5:c.A452G:p.N151S,DCDC2:NM_016356:exon4:c.A452G:p.N151S,	51473	doublecortin domain containing 2 (DCDC2),	DCDC2:This gene encodes a member of the doublecortin family. The protein encoded by this gene contains two doublecortin domains. The doublecortin domain has been demonstrated to bind tubulin and enhance microtubule polymerization. Mutations in this gene have been associated with Reading Disability (RD), also referred to as developmental dyslexia. Alternatively spliced transcript variants encoding…	0	0	var_notexpressed	0	RPKM:0.00,TPM:0.0
ULMS06	6	30571032	G	C	0.39	het	TGTTTCAGTA,TTCCTCTGAA	exonic	PPP1R10	nonsynonymous SNV	PPP1R10:NM_002714:exon17:c.C1798G:p.L600V,	5514	protein phosphatase 1, regulatory subunit 10 (PPP1R10)	PPP1R10:This gene encodes a protein with similarity to a rat protein that has an inhibitory effect on protein phosphatase-1 (PP1). The rat protein localizes to the nucleus and colocalizes with chromatin at distinct phases during mitosis. This gene lies within the major histocompatibility complex class I region on chromosome 6.	0	0	var_expressed	94	RPKM:24.30,TPM:56.56
ULMS06	9	140074947	C	T	0.43	het	CTCGCCAAAG,GCAGCTTCAG	exonic	ANAPC2	nonsynonymous SNV	ANAPC2:NM_013366:exon9:c.G1643A:p.R548H,	29882	anaphase promoting complex subunit 2 (ANAPC2)	ANAPC2:A large protein complex, termed the anaphase-promoting complex (APC), or the cyclosome, promotes metaphase-anaphase transition by ubiquitinating its specific substrates such as mitotic cyclins and anaphase inhibitor, which are subsequently degraded by the 26S proteasome. Biochemical studies have shown that the vertebrate APC contains eight subunits. The composition of the APC is highly con…	0	0	var_expressed	118	RPKM:22.43,TPM:52.21
ULMS06	10	3208567	T	G	0.18	het	AGTACGGAAC,GCACGCTAGG	exonic	PITRM1	nonsynonymous SNV	PITRM1:NM_001242309:exon3:c.A176C:p.Q59P,PITRM1:NM_001242307:exon4:c.A272C:p.Q91P,PITRM1:NM_014889:exon4:c.A272C:p.Q91P,	10531	pitrilysin metallopeptidase 1 (PITRM1), nuclear gene encoding mitochondrial protein,	PITRM1:n/a	0	PITRM1;basechange=c.272A>C;AAchange=p.Q91P;tissue=liver,large_intestine	var_expressed	2	RPKM:26.41,TPM:61.47
ULMS06	10	135345755	G	C	0.34	het	TGTTTAATGA,AACTTCCACC	exonic	CYP2E1	nonsynonymous SNV	CYP2E1:NM_000773:exon4:c.G615C:p.E205D,	1571	cytochrome P450, family 2, subfamily E, polypeptide 1 (CYP2E1)	CYP2E1:This gene encodes a member of the cytochrome P450 superfamily of enzymes. The cytochrome P450 proteins are monooxygenases which catalyze many reactions involved in drug metabolism and synthesis of cholesterol, steroids and other lipids. This protein localizes to the endoplasmic reticulum and is induced by ethanol, the diabetic state, and starvation. The enzyme metabolizes both endogenous s…	0	0	var_notexpressed	0	RPKM:4.07,TPM:9.46
ULMS06	12	51586175	G	C	0.46	het	AGCAGAGGCA,ATGGCTTGGC	exonic	POU6F1	nonsynonymous SNV	POU6F1:NM_002702:exon4:c.C329G:p.S110C,	5463	POU class 6 homeobox 1 (POU6F1),	POU6F1:NA	0	0	var_expressed	15	RPKM:4.56,TPM:10.62
ULMS06	16	396838	C	T	0.33	het	CAGATCCGAG,GCCTCGGAGT	exonic	AXIN1	nonsynonymous SNV	AXIN1:NM_003502:exon2:c.G188A:p.R63H,AXIN1:NM_181050:exon2:c.G188A:p.R63H,	8312	axin 1 (AXIN1),	AXIN1:This gene encodes a cytoplasmic protein which contains a regulation of G-protein signaling (RGS) domain and a dishevelled and axin (DIX) domain. The encoded protein interacts with adenomatosis polyposis coli, catenin beta-1, glycogen synthase kinase 3 beta, protein phosphate 2, and itself. This protein functions as a negative regulator of the wingless-type MMTV integration site family, memb…	0	0	var_expressed	18	RPKM:8.32,TPM:19.37
ULMS06	16	745026	G	A	0.43	het	GCTGCGGAGG,ACGACATGGT	exonic	FBXL16	nonsynonymous SNV	FBXL16:NM_153350:exon4:c.C1193T:p.S398F,	146330	F-box and leucine-rich repeat protein 16 (FBXL16)	FBXL16:n/a	0	0	var_expressed	1	RPKM:0.16,TPM:0.37
ULMS06	17	7576865	A	C	0.81	hom	GAAGGGTGAA,TATTCTCCAT	exonic	TP53	stopgain SNV	TP53:NM_001126114:exon9:c.T981G:p.Y327X,TP53:NM_001276695:exon9:c.T864G:p.Y288X,TP53:NM_001276697:exon5:c.T504G:p.Y168X,TP53:NM_001276761:exon9:c.T864G:p.Y288X,TP53:NM_000546:exon9:c.T981G:p.Y327X,TP53:NM_001126113:exon9:c.T981G:p.Y327X,TP53:NM_001126117:exon5:c.T585G:p.Y195X,TP53:NM_001126118:exon8:c.T864G:p.Y288X,TP53:NM_001276760:exon9:c.T864G:p.Y288X,TP53:NM_001126112:exon9:c.T981G:p.Y327X,TP…	7157	tumor protein p53 (TP53),	TP53:This gene encodes tumor protein p53, which responds to diverse cellular stresses to regulate target genes that induce cell cycle arrest, apoptosis, senescence, DNA repair, or changes in metabolism. p53 protein is expressed at low level in normal cells and at a high level in a variety of transformed cell lines, where it's believed to contribute to transformation and malignancy. p53 is a DNA-b…	somaticMutTumor:breast, colorectal, lung, sarcoma, adrenocortical, glioma, multiple other tumour types&germlineMutTumor:breast, sarcoma, adrenocortical carcinoma, glioma, multiple other tumour types&CancerSyndrome:Li-Fraumeni syndrome (TP53)	TP53;basechange=c.981T>G;AAchange=p.Y327*;tissue=ovary,prostate,upper_aerodigestive_tract,biliary_tract&TP53_ENST00000269305;basechange=c.981T>C;AAchange=p.Y327Y;tissue=large_intestine&TP53_ENST00000269305;basechange=c.981T>G;AAchange=p.Y327*;tissue=upper_aerodigestive_tract,biliary_tract&TP53;basechange=c.981T>C;AAchange=p.Y327Y;tissue=large_intestine	var_expressed	17	RPKM:3.82,TPM:8.9
ULMS06	17	34934493	G	T	0.55	het	AAAGAAAAGG,CTACTGTGCT	exonic	GGNBP2	nonsynonymous SNV	GGNBP2:NM_024835:exon7:c.G722T:p.G241V,	79893	gametogenetin binding protein 2 (GGNBP2)	GGNBP2:n/a	0	0	var_expressed	115	RPKM:41.71,TPM:97.07
ULMS06	17	74288508	T	A	0.06	het	ACCATGCTGA,CTGCACCAGG	exonic	QRICH2	nonsynonymous SNV	QRICH2:NM_032134:exon4:c.A1802T:p.D601V,	84074	glutamine rich 2 (QRICH2)	QRICH2:n/a	0	0	pos_unclear	0	RPKM:1.62,TPM:3.77
ULMS06	18	12095568	A	G	0.33	het	AATGGCAAGA,AACTGCTTGC	exonic	ANKRD62	nonsynonymous SNV	ANKRD62:NM_001277333:exon3:c.A466G:p.K156E,	342850	NA	ANKRD62:NA	0	0	pos_unclear	0	RPKM:0.00,TPM:0.01
ULMS06	21	33671331	T	C	0.12	het	CTATGAATAC,ACCTGGACTA	exonic	MRAP	nonsynonymous SNV	MRAP:NM_178817:exon3:c.T49C:p.Y17H,MRAP:NM_206898:exon3:c.T49C:p.Y17H,	56246	melanocortin 2 receptor accessory protein (MRAP),	MRAP:This gene encodes a melanocortin receptor-interacting protein. The encoded protein regulates trafficking and function of the melanocortin 2 receptor in the adrenal gland. The encoded protein can also modulate signaling of other melanocortin receptors. Mutations in this gene have been associated with familial glucocorticoid deficiency type 2. Alternatively spliced transcript variants have bee…	0	0	pos_unclear	0	RPKM:5.70,TPM:13.26
ULMS06	X	53658542	T	C	0.44	het	TCTATGTGAA,ATAATGTAGT	exonic	HUWE1	nonsynonymous SNV	HUWE1:NM_031407:exon10:c.C670G:p.Q224E,	10075	HECT, UBA and WWE domain containing 1 (HUWE1)	HUWE1:n/a	0	0	pos_unclear	0	RPKM:16.55,TPM:38.52
ULMS07	1	28818258	C	T	0.09	het	TTATGACCGG,GAGCCGACAA	exonic	PHACTR4	stopgain SNV	PHACTR4:NM_023923:exon11:c.C2005T:p.R669X,PHACTR4:NM_001048183:exon12:c.C1975T:p.R659X,	65979	phosphatase and actin regulator 4 (PHACTR4),	PHACTR4:This gene encodes a member of the phosphatase and actin regulator (PHACTR) family. Other PHACTR family members have been shown to inhibit protein phosphatase 1 (PP1) activity, and the homolog of this gene in the mouse has been shown to interact with actin and PP1. Multiple transcript variants encoding different isoforms have been found for this gene.	0	0	var_expressed	4	RPKM:7.18,TPM:18.02
ULMS07	2	48707131	C	T	0.66	het	TGCTGCTCTG,ATGGATTTCA	exonic	PPP1R21	nonsynonymous SNV	PPP1R21:NM_152994:exon13:c.C1294T:p.H432Y,PPP1R21:NM_001135629:exon13:c.C1294T:p.H432Y,PPP1R21:NM_001193475:exon13:c.C1294T:p.H432Y,	129285	protein phosphatase 1, regulatory subunit 21 (PPP1R21),	PPP1R21:NA	0	0	var_expressed_mono	171	RPKM:17.38,TPM:43.61
ULMS07	5	176665385	G	A	0.39	het	GGGCCCCTTG,CTCAGTCAGA	exonic	NSD1	nonsynonymous SNV	NSD1:NM_022455:exon7:c.G4069A:p.A1357T,NSD1:NM_172349:exon8:c.G3262A:p.A1088T,	64324	nuclear receptor binding SET domain protein 1 (NSD1),	NSD1:n/a	somaticMutTumor:AML&GermlineSyndrome:yes&OtherSyndrome:Sotos Syndrome (NSD1)	0	var_expressed	43	RPKM:11.99,TPM:30.08
ULMS07	7	90585032	G	A	0.36	het	AGCAAAATCC,TCCCTAGCCA	exonic	CDK14	nonsynonymous SNV	CDK14:NM_012395:exon8:c.G793A:p.V265I,	5218	cyclin-dependent kinase 14 (CDK14)	CDK14:PFTK1 is a member of the CDC2 (MIM 116940)-related protein kinase family (Yang and Chen, 2001 [PubMed 11313143]).[supplied by OMIM, Mar 2008].	0	0	var_expressed	74	RPKM:12.25,TPM:30.74
ULMS07	8	30361819	C	T	0.34	het	CGCTTCGATC,TGAAATTCCG	exonic	RBPMS	nonsynonymous SNV	RBPMS:NM_001008711:exon5:c.G263T:p.R88M,RBPMS:NM_001008710:exon5:c.G263T:p.R88M,RBPMS:NM_006867:exon5:c.G263T:p.R88M,RBPMS:NM_001008712:exon5:c.G263T:p.R88M,	11030	RNA binding protein with multiple splicing (RBPMS),	RBPMS:This gene encodes a member of the RRM family of RNA-binding proteins. The RRM domain is between 80-100 amino acids in length and family members contain one to four copies of the domain. The RRM domain consists of two short stretches of conserved sequence called RNP1 and RNP2, as well as a few highly conserved hydrophobic residues. The protein encoded by this gene has a single, putative RRM …	0	0	var_expressed	941	RPKM:68.65,TPM:172.26
ULMS07	11	10500192	C	G	0.69	het	CCTGTGGTCA,TGGAGCCACT	exonic	AMPD3	nonsynonymous SNV	AMPD3:NM_001025389:exon3:c.C341G:p.T114S,AMPD3:NM_001025390:exon3:c.C362G:p.T121S,AMPD3:NM_001172430:exon3:c.C341G:p.T114S,AMPD3:NM_000480:exon3:c.C368G:p.T123S,	272	adenosine monophosphate deaminase 3 (AMPD3),	AMPD3:This gene encodes a member of the AMP deaminase gene family. The encoded protein is a highly regulated enzyme that catalyzes the hydrolytic deamination of adenosine monophosphate to inosine monophosphate, a branch point in the adenylate catabolic pathway. This gene encodes the erythrocyte (E) isoforms, whereas other family members encode isoforms that predominate in muscle (M) and liver (L)…	0	0	var_expressed	6	RPKM:1.05,TPM:2.63
ULMS07	14	65560494	G	A	0.8	het	TGGTCCCTAC,TTTTCGTTCC	exonic	MAX	nonsynonymous SNV	MAX:NM_145112:exon2:c.C76T:p.R26C,MAX:NM_001271068:exon2:c.C76T:p.R26C,MAX:NM_145113:exon3:c.C103T:p.R35C,MAX:NM_197957:exon3:c.C103T:p.R35C,MAX:NM_002382:exon3:c.C103T:p.R35C,MAX:NM_145114:exon3:c.C103T:p.R35C,MAX:NM_001271069:exon2:c.C76T:p.R26C,	4149	MYC associated factor X (MAX),	MAX:The protein encoded by this gene is a member of the basic helix-loop-helix leucine zipper (bHLHZ) family of transcription factors. It is able to form homodimers and heterodimers with other family members, which include Mad, Mxi1 and Myc. Myc is an oncoprotein implicated in cell proliferation, differentiation and apoptosis. The homodimers and heterodimers compete for a common DNA target site (…	0	0	var_expressed_mono	516	RPKM:23.53,TPM:59.03
ULMS07	14	69989000	G	A	0.67	het	GTCTCTTCAG,AGCTTGAGCG	exonic	PLEKHD1	nonsynonymous SNV	PLEKHD1:NM_001161498:exon7:c.G556A:p.E186K,	400224	pleckstrin homology domain containing, family D (with coiled-coil domains) member 1 (PLEKHD1)	PLEKHD1:n/a	0	0	pos_unclear	0	RPKM:0.00,TPM:0.0
ULMS07	15	76430235	G	A	0.37	het	CCAAAGAGAA,GGTAGGTGCT	exonic	C15orf27	nonsynonymous SNV	C15orf27:NM_152335:exon3:c.G226A:p.G76R,	123591	chromosome 15 open reading frame 27 (C15orf27)	C15orf27:n/a	0	0	var_expressed	24	RPKM:3.38,TPM:8.48
ULMS07	16	2137901	T	C	0.62	het	GTCACCCCGC,GGACTACGAG	exonic	TSC2	nonsynonymous SNV	TSC2:NM_001114382:exon38:c.T4958C:p.L1653P,TSC2:NM_001077183:exon37:c.T4826C:p.L1609P,TSC2:NM_000548:exon39:c.T5027C:p.L1676P,	7249	tuberous sclerosis 2 (TSC2),	TSC2:n/a	germlineMutTumor:hamartoma, renal cell&CancerSyndrome:Tuberous sclerosis 2 (TSC2)	0	var_expressed_mono	257	RPKM:16.28,TPM:40.86
ULMS07	16	11145428	C	T	0.6	het	CTGCCCCCAA,AGGCACGCCA	exonic	CLEC16A	nonsynonymous SNV	CLEC16A:NM_001243403:exon17:c.C1871T:p.T624I,CLEC16A:NM_015226:exon17:c.C1925T:p.T642I,	23274	C-type lectin domain family 16, member A (CLEC16A),	CLEC16A:This gene encodes a member of the C-type lectin domain containing family. Single nucleotide polymorphisms in introns of this gene have been associated with diabetes mellitus, multiple sclerosis and rheumatoid arthritis. Multiple transcript variants encoding different isoforms have been found for this gene.	0	0	var_expressed	14	RPKM:3.37,TPM:8.46
ULMS07	17	7577511	A	T	0.64	het	GGAGTCTTCC,GTGTGATGAT	exonic	TP53	nonsynonymous SNV	TP53:NM_001126114:exon7:c.T770A:p.L257Q,TP53:NM_001276695:exon7:c.T653A:p.L218Q,TP53:NM_001276760:exon7:c.T653A:p.L218Q,TP53:NM_001276697:exon3:c.T293A:p.L98Q,TP53:NM_001126112:exon7:c.T770A:p.L257Q,TP53:NM_001126116:exon3:c.T374A:p.L125Q,TP53:NM_001276761:exon7:c.T653A:p.L218Q,TP53:NM_001126115:exon3:c.T374A:p.L125Q,TP53:NM_001276696:exon7:c.T653A:p.L218Q,TP53:NM_001276698:exon3:c.T293A:p.L98Q,T…	7157	tumor protein p53 (TP53),	TP53:This gene encodes tumor protein p53, which responds to diverse cellular stresses to regulate target genes that induce cell cycle arrest, apoptosis, senescence, DNA repair, or changes in metabolism. p53 protein is expressed at low level in normal cells and at a high level in a variety of transformed cell lines, where it's believed to contribute to transformation and malignancy. p53 is a DNA-b…	somaticMutTumor:breast, colorectal, lung, sarcoma, adrenocortical, glioma, multiple other tumour types&germlineMutTumor:breast, sarcoma, adrenocortical carcinoma, glioma, multiple other tumour types&CancerSyndrome:Li-Fraumeni syndrome (TP53)	TP53_ENST00000413465;basechange=c.770T>A;AAchange=p.L257Q;tissue=large_intestine&TP53;basechange=c.770T>C;AAchange=p.L257P;tissue=haematopoietic_and_lymphoid_tissue,pancreas,oesophagus,skin,upper_aerodigestive_tract,large_intestine,biliary_tract&TP53_ENST00000269305;basechange=c.770T>A;AAchange=p.L257Q;tissue=large_intestine&TP53_ENST00000269305;basechange=c.770T>C;AAchange=p.L257P;tissue=large_i…	var_expressed_mono	345	RPKM:27.14,TPM:68.1
ULMS07	17	43011334	T	C	0.62	het	TTTGAGGGTG,TGTACGTGTC	exonic	KIF18B	nonsynonymous SNV	KIF18B:NM_001264573:exon7:c.A1019G:p.N340S,KIF18B:NM_001265577:exon7:c.A1019G:p.N340S,	146909	kinesin family member 18B (KIF18B)	KIF18B:n/a	0	0	var_expressed	35	RPKM:3.90,TPM:9.79
ULMS07	19	501695	C	T	0.18	het	CTCCCCGGAG,CTCCCGACAC	exonic	MADCAM1	nonsynonymous SNV	MADCAM1:NM_130760:exon4:c.C694T:p.P232S,	8174	mucosal vascular addressin cell adhesion molecule 1 (MADCAM1),	MADCAM1:The protein encoded by this gene is an endothelial cell adhesion molecule that interacts preferentially with the leukocyte beta7 integrin LPAM-1 (alpha4beta7), L-selectin, and VLA-4 (alpha4beta1) on myeloid cells to direct leukocytes into mucosal and inflamed tissues. It is a member of the immunoglobulin family and is similar to ICAM1 and VCAM1. At least seven alternatively spliced transc…	0	0	pos_unclear	0	RPKM:0.31,TPM:0.77
ULMS07	19	4312024	C	T	0.62	het	CGAGGGCATC,GGCAGACAGA	exonic	FSD1	nonsynonymous SNV	FSD1:NM_024333:exon7:c.C676T:p.R226W,	79187	fibronectin type III and SPRY domain containing 1 (FSD1)	FSD1:n/a	0	0	var_expressed	30	RPKM:3.85,TPM:9.66
ULMS07	19	50169217	C	G	0.62	het	GGTTATCGAC,CGGCCCAGTG	exonic	BCL2L12	nonsynonymous SNV	BCL2L12:NM_001040668:exon1:c.C137G:p.P46R,BCL2L12:NM_138639:exon1:c.C137G:p.P46R,	83596	BCL2-like 12 (proline rich) (BCL2L12),	BCL2L12:The protein encoded by this gene belongs to the BCL-2 protein family. BCL-2 family members form hetero- or homodimers and act as anti- or pro-apoptotic regulators that are involved in a wide variety of cellular activities. This protein contains a Bcl-2 homology domain 2 (BH2). The function of this gene has not yet been determined. Two alternatively spliced transcript variants of this gene…	0	0	var_expressed	5	RPKM:16.60,TPM:41.66
ULMS07	X	108868144	T	G	0.12	het	ATGCCCATGC,GGGACGAGGG	exonic	KCNE1L	nonsynonymous SNV	KCNE1L:NM_012282:exon1:c.A106C:p.S36R,	23630	KCNE1-like (KCNE1L)	KCNE1L:Voltage-gated potassium (Kv) channels represent the most complex class of voltage-gated ion channels from both functional and structural standpoints. Their diverse functions include regulating neurotransmitter release, heart rate, insulin secretion, neuronal excitability, epithelial electrolyte transport, smooth muscle contraction, and cell volume. This gene encodes a membrane protein whic…	0	0	pos_not_covered	0	RPKM:0.06,TPM:0.15
ULMS08	1	16261017	C	G	0.42	het	GGCACGGTGA,AATGGCAGGG	exonic	SPEN	nonsynonymous SNV	SPEN:NM_015001:exon11:c.C8282G:p.T2761R,	23013	spen homolog, transcriptional regulator (Drosophila) (SPEN)	SPEN:This gene encodes a hormone inducible transcriptional repressor. Repression of transcription by this gene product can occur through interactions with other repressors, by the recruitment of proteins involved in histone deacetylation, or through sequestration of transcriptional activators. The product of this gene contains a carboxy-terminal domain that permits binding to other corepressor pr…	0	0
ULMS08	1	93159896	T	C	0.22	het	CAGTTCTGCC,GATTCATCTG	exonic	EVI5	nonsynonymous SNV	EVI5:NM_005665:exon8:c.A1091G:p.Q364R,	7813	ecotropic viral integration site 5 (EVI5)	EVI5:NA	0	0
ULMS08	1	93625774	C	T	0.75	het	AATCCTGCTC,ATCTAAAACC	exonic	TMED5	nonsynonymous SNV	TMED5:NM_001167830:exon2:c.G199A:p.G67R,TMED5:NM_016040:exon2:c.G199A:p.G67R,	50999	transmembrane emp24 protein transport domain containing 5 (TMED5),, non-coding RNA.	TMED5:n/a	0	0
ULMS08	1	112028367	C	G	0.38	het	CTTACCCCTT,TATTCCTTTG	exonic	ADORA3	nonsynonymous SNV	ADORA3:NM_001081976:exon5:c.G725C:p.R242T,ADORA3:NM_020683:exon5:c.G968C:p.R323T,	140	adenosine A3 receptor (ADORA3),	ADORA3:This gene encodes a protein that belongs to the family of adenosine receptors, which are G-protein-coupled receptors that are involved in a variety of intracellular signaling pathways and physiological functions. The receptor encoded by this gene mediates a sustained cardioprotective function during cardiac ischemia, it is involved in the inhibition of neutrophil degranulation in neutrophi…	0	0
ULMS08	1	175106070	G	C	0.31	het	CTTCCAAGTG,CCTCCAGCAA	exonic	TNN	nonsynonymous SNV	TNN:NM_022093:exon17:c.G3541C:p.A1181P,	63923	tenascin N (TNN)	TNN:n/a	0	0
ULMS08	1	204409346	C	G	0.32	het	GGAGAAGCAG,GGAAGATGAC	exonic	PIK3C2B	nonsynonymous SNV	PIK3C2B:NM_002646:exon23:c.G3353C:p.R1118P,	5287	phosphoinositide-3-kinase, class 2, beta polypeptide (PIK3C2B)	PIK3C2B:The protein encoded by this gene belongs to the phosphoinositide 3-kinase (PI3K) family. PI3-kinases play roles in signaling pathways involved in cell proliferation, oncogenic transformation, cell survival, cell migration, and intracellular protein trafficking. This protein contains a lipid kinase catalytic domain as well as a C-terminal C2 domain, a characteristic of class II PI3-kinases…	0	0
ULMS08	2	17699591	G	C	0.28	het	CTTGCTACTA,GTGGTTGGGA	exonic	RAD51AP2	nonsynonymous SNV	RAD51AP2:NM_001099218:exon1:c.C92G:p.P31R,	729475	RAD51 associated protein 2 (RAD51AP2)	RAD51AP2:n/a	0	0
ULMS08	2	168106046	T	G	0.49	het	ACCATCAAAC,TCCAACTCTA	exonic	XIRP2	nonsynonymous SNV	XIRP2:NM_001199144:exon7:c.T7478G:p.L2493R,XIRP2:NM_152381:exon9:c.T8144G:p.L2715R,	129446	xin actin-binding repeat containing 2 (XIRP2),	XIRP2:n/a	0	0
ULMS08	2	207457348	T	C	0.4	het	CAGTGATGTG,TCTGTGGATT	exonic	ADAM23	nonsynonymous SNV	ADAM23:NM_003812:exon22:c.T1966C:p.F656L,	8745	ADAM metallopeptidase domain 23 (ADAM23)	ADAM23:This gene encodes a member of the ADAM (a disintegrin and metalloprotease domain) family. Members of this family are membrane-anchored proteins structurally related to snake venom disintegrins, and have been implicated in a variety of biological processes involving cell-cell and cell-matrix interactions, including fertilization, muscle development, and neurogenesis. This gene is highly exp…	0	0
ULMS08	2	240969709	G	C	0.19	het	AGACGATGAG,ATGATGGCCA	exonic	OR6B2	nonsynonymous SNV	OR6B2:NM_001005853:exon1:c.C138G:p.I46M,	389090	olfactory receptor, family 6, subfamily B, member 2 (OR6B2)	OR6B2:Olfactory receptors interact with odorant molecules in the nose, to initiate a neuronal response that triggers the perception of a smell. The olfactory receptor proteins are members of a large family of G-protein-coupled receptors (GPCR) arising from single coding-exon genes. Olfactory receptors share a 7-transmembrane domain structure with many neurotransmitter and hormone receptors and ar…	0	0
ULMS08	2	240985352	G	C	0.95	hom	AGACGGTGAG,ATGATGGCCA	exonic	OR6B3	nonsynonymous SNV	OR6B3:NM_173351:exon1:c.C138G:p.I46M,	150681	olfactory receptor, family 6, subfamily B, member 3 (OR6B3)	OR6B3:Olfactory receptors interact with odorant molecules in the nose, to initiate a neuronal response that triggers the perception of a smell. The olfactory receptor proteins are members of a large family of G-protein-coupled receptors (GPCR) arising from single coding-exon genes. Olfactory receptors share a 7-transmembrane domain structure with many neurotransmitter and hormone receptors and ar…	0	0
ULMS08	3	19491723	C	A	0.61	het	TCACTTGCCC,AACAACTCAA	exonic	KCNH8	nonsynonymous SNV	KCNH8:NM_144633:exon9:c.C1501A:p.Q501K,	131096	potassium voltage-gated channel, subfamily H (eag-related), member 8 (KCNH8)	KCNH8:Voltage-gated potassium (Kv) channels represent the most complex class of voltage-gated ion channels from both functional and structural standpoints. Their diverse functions include regulating neurotransmitter release, heart rate, insulin secretion, neuronal excitability, epithelial electrolyte transport, smooth muscle contraction, and cell volume. This gene encodes a member of the potassiu…	0	0
ULMS08	3	97888228	A	T	0.19	het	CTTAGAAAAG,AATCTGATAA	exonic	OR5H15	stopgain SNV	OR5H15:NM_001005515:exon1:c.A685T:p.K229X,	403274	olfactory receptor, family 5, subfamily H, member 15 (OR5H15)	OR5H15:Olfactory receptors interact with odorant molecules in the nose, to initiate a neuronal response that triggers the perception of a smell. The olfactory receptor proteins are members of a large family of G-protein-coupled receptors (GPCR) arising from single coding-exon genes. Olfactory receptors share a 7-transmembrane domain structure with many neurotransmitter and hormone receptors and a…	0	0
ULMS08	3	137956203	A	G	0.35	het	GAAAACCCCC,GGTATCGATG	exonic	ARMC8	nonsynonymous SNV	ARMC8:NM_014154:exon9:c.T620G:p.F207C,ARMC8:NM_001267041:exon7:c.T569G:p.F190C,ARMC8:NM_213654:exon9:c.T620G:p.F207C,ARMC8:NM_001267042:exon8:c.T662G:p.F221C,ARMC8:NM_015396:exon9:c.T620G:p.F207C,	25852	armadillo repeat containing 8 (ARMC8),	ARMC8:n/a	0	0
ULMS08	5	74443188	T	C	0.15	het	GGGATCTTTT,GGTAATATTC	exonic	ANKRD31	nonsynonymous SNV	ANKRD31:NM_001164443:exon14:c.A2048G:p.Q683R,	256006	ankyrin repeat domain 31 (ANKRD31)	ANKRD31:n/a	0	0
ULMS08	6	10704832	A	T	0.12	het	CACTGCATCC,TTAGTGGCAC	exonic	PAK1IP1	nonsynonymous SNV	PAK1IP1:NM_017906:exon6:c.A589T:p.I197F,	55003	PAK1 interacting protein 1 (PAK1IP1)	PAK1IP1:NA	0	0
ULMS08	6	49676906	C	A	0.52	het	GGTAGTAAAG,CATTGCTGGA	exonic	CRISP2	nonsynonymous SNV	CRISP2:NM_003296:exon4:c.G4T:p.A2S,CRISP2:NM_001142408:exon4:c.G4T:p.A2S,CRISP2:NM_001142417:exon4:c.G4T:p.A2S,CRISP2:NM_001142435:exon3:c.G4T:p.A2S,CRISP2:NM_001142407:exon3:c.G4T:p.A2S,CRISP2:NM_001261822:exon3:c.G4T:p.A2S,	7180	cysteine-rich secretory protein 2 (CRISP2),	CRISP2:n/a	0	0
ULMS08	7	123302220	G	T	0.36	het	TCACCCTTGT,GAAATCCTAC	exonic	LMOD2	stopgain SNV	LMOD2:NM_207163:exon2:c.G580T:p.G194X,	442721	leiomodin 2 (cardiac) (LMOD2)	LMOD2:n/a	0	0
ULMS08	8	39782780	A	G	0.47	het	GGTCTGGTGT,TGAAGGGTTC	exonic	IDO1	nonsynonymous SNV	IDO1:NM_002164:exon9:c.A746G:p.Y249C,	3620	indoleamine 2,3-dioxygenase 1 (IDO1)	IDO1:This gene encodes indoleamine 2,3-dioxygenase (IDO) - a heme enzyme that catalyzes the first and rate-limiting step in tryptophan catabolism to N-formyl-kynurenine. This enzyme acts on multiple tryptophan substrates including D-tryptophan, L-tryptophan, 5-hydroxy-tryptophan, tryptamine, and serotonin. This enzyme is thought to play a role in a variety of pathophysiological processes such as …	0	0
ULMS08	8	116599718	G	C	0.47	het	TTCGCCGTTG,CTGTAGTGAT	exonic	TRPS1	nonsynonymous SNV	TRPS1:NM_014112:exon5:c.C2210G:p.A737G,	7227	trichorhinophalangeal syndrome I (TRPS1)	TRPS1:This gene encodes a transcription factor that represses GATA-regulated genes and binds to a dynein light chain protein. Binding of the encoded protein to the dynein light chain protein affects binding to GATA consensus sequences and suppresses its transcriptional activity. Defects in this gene are a cause of tricho-rhino-phalangeal syndrome (TRPS) types I-III.	0	0
ULMS08	9	72338441	G	C	0.25	het	ATCACAGTTT,GCTAATCAAA	exonic	PTAR1	nonsynonymous SNV	PTAR1:NM_001099666:exon6:c.C748G:p.Q250E,	375743	protein prenyltransferase alpha subunit repeat containing 1 (PTAR1)	PTAR1:NA	0	0
ULMS08	9	77275545	A	G	0.52	het	CGAATTGCAC,GAACATCATT	exonic	RORB	nonsynonymous SNV	RORB:NM_006914:exon5:c.A650G:p.Q217R,	6096	RAR-related orphan receptor B (RORB)	RORB:The protein encoded by this gene is a member of the NR1 subfamily of nuclear hormone receptors. It is a DNA-binding protein that can bind as a monomer or as a homodimer to hormone response elements upstream of several genes to enhance the expression of those genes. The specific functions of this protein are not known, but it has been shown to interact with NM23-2, a nucleoside diphosphate ki…	0	0
ULMS08	9	140351878	G	C	0.94	hom	GGTCAACGCT,TACATCCTCT	exonic	NSMF	stopgain SNV	NSMF:NM_001130970:exon3:c.C609G:p.Y203X,NSMF:NM_001130969:exon3:c.C609G:p.Y203X,NSMF:NM_001178064:exon3:c.C609G:p.Y203X,NSMF:NM_001130971:exon3:c.C609G:p.Y203X,NSMF:NM_015537:exon3:c.C609G:p.Y203X,	26012	nasal embryonic LHRH factor (NELF),	NSMF:The protein encoded by this gene is involved in guidance of olfactory axon projections and migration of luteinizing hormone-releasing hormone neurons. Defects in this gene are a cause of idiopathic hypogonadotropic hypogonadism (IHH). Several transcript variants encoding different isoforms have been found for this gene.	0	0
ULMS08	10	70145845	C	G	0.52	het	TTTGACTTTT,TAATGAATCA	exonic	RUFY2	nonsynonymous SNV	RUFY2:NM_001042417:exon7:c.G589C:p.E197Q,RUFY2:NM_017987:exon8:c.G796C:p.E266Q,	55680	RUN and FYVE domain containing 2 (RUFY2),	RUFY2:n/a	0	0
ULMS08	10	121556325	A	T	0.1	het	ATGATGAGAA,AGCAGCCCAG	exonic	INPP5F	nonsynonymous SNV	INPP5F:NM_014937:exon7:c.A768T:p.K256N,	22876	inositol polyphosphate-5-phosphatase F (INPP5F),	INPP5F:The protein encoded by this gene is an inositol 1,4,5-trisphosphate (InsP3) 5-phosphatase and contains a Sac domain. The activity of this protein is specific for phosphatidylinositol 4,5-bisphosphate and phosphatidylinositol 3,4,5-trisphosphate. Alternatively spliced transcript variants encoding multiple isoforms have been observed for this gene.	0	0
ULMS08	10	135087489	T	C	0.94	hom	CTCGGAGCCA,TGGCAGCCGT	exonic	ADAM8	nonsynonymous SNV	ADAM8:NM_001109:exon4:c.A272G:p.N91S,ADAM8:NM_001164489:exon4:c.A272G:p.N91S,	101	ADAM metallopeptidase domain 8 (ADAM8),	ADAM8:This gene encodes a member of the ADAM (a disintegrin and metalloprotease domain) family. Members of this family are membrane-anchored proteins structurally related to snake venom disintegrins, and have been implicated in a variety of biological processes involving cell-cell and cell-matrix interactions, including fertilization, muscle development, and neurogenesis. The protein encoded by t…	0	0
ULMS08	11	51515979	A	T	0.45	het	GCAAGGCACA,AGCCCTCTCC	exonic	OR4C46	nonsynonymous SNV	OR4C46:NM_001004703:exon1:c.A698T:p.K233I,	119749	olfactory receptor, family 4, subfamily C, member 46 (OR4C46)	OR4C46:Olfactory receptors interact with odorant molecules in the nose, to initiate a neuronal response that triggers the perception of a smell. The olfactory receptor proteins are members of a large family of G-protein-coupled receptors (GPCR) arising from single coding-exon genes. Olfactory receptors share a 7-transmembrane domain structure with many neurotransmitter and hormone receptors and a…	0	0
ULMS08	11	58189851	A	G	0.47	het	TGCATTCTGG,CTTCTCTGTT	exonic	OR5B2	nonsynonymous SNV	OR5B2:NM_001005566:exon1:c.T884C:p.V295A,	390190	olfactory receptor, family 5, subfamily B, member 2 (OR5B2)	OR5B2:Olfactory receptors interact with odorant molecules in the nose, to initiate a neuronal response that triggers the perception of a smell. The olfactory receptor proteins are members of a large family of G-protein-coupled receptors (GPCR) arising from single coding-exon genes. Olfactory receptors share a 7-transmembrane domain structure with many neurotransmitter and hormone receptors and ar…	0	0
ULMS08	14	23828105	T	C	0.29	het	GGCATCCCCC,CTCGGGCAGT	exonic	EFS	nonsynonymous SNV	EFS:NM_032459:exon4:c.A952G:p.R318G,EFS:NM_001277174:exon5:c.A724G:p.R242G,EFS:NM_005864:exon5:c.A1231G:p.R411G,	10278	embryonal Fyn-associated substrate (EFS),	EFS:The protein encoded by this gene contains a SH3 domain, which is known to be important in intracellular signal transduction. The protein encoded by a similiar gene in mice was shown to be able to bind to SH3 domain of protein-tyrosine kinases. The function of this gene is unknown. Two alternatively spliced variants have been described.	0	0
ULMS08	15	38818516	G	A	0.62	het	ATAACTTTTT,GAGCAGTTCT	exonic	RASGRP1	stopgain SNV	RASGRP1:NM_005739:exon3:c.C310T:p.Q104X,RASGRP1:NM_001128602:exon3:c.C310T:p.Q104X,	10125	RAS guanyl releasing protein 1 (calcium and DAG-regulated) (RASGRP1),	RASGRP1:n/a	0	0
ULMS08	15	75114201	C	A	0.51	het	ATTCCATCCA,CCCAGGGAGG	exonic	LMAN1L	nonsynonymous SNV	LMAN1L:NM_021819:exon10:c.C1091A:p.T364N,	79748	lectin, mannose-binding, 1 like (LMAN1L)	LMAN1L:n/a	0	0
ULMS08	16	334951	C	A	0.28	het	TTTGGCCTCA,AGACCGGCCG	exonic	PDIA2	nonsynonymous SNV	PDIA2:NM_006849:exon4:c.C614A:p.T205K,	64714	protein disulfide isomerase family A, member 2 (PDIA2)	PDIA2:Protein disulfide isomerases (EC 5.3.4.1), such as PDIP, are endoplasmic reticulum (ER) resident proteins that catalyze protein folding and thiol-disulfide interchange reactions (Desilva et al., 1996 [PubMed 8561901]).[supplied by OMIM, Mar 2008].	0	0
ULMS08	16	615225	G	T	0.22	het	GGCAGTGGCT,GGGCACCTGT	exonic	C16orf11	nonsynonymous SNV	C16orf11:NM_145270:exon3:c.G1634T:p.W545L,	146325	chromosome 16 open reading frame 11 (C16orf11)	C16orf11:NA	0	0
ULMS08	16	5094592	C	A	0.25	het	ACCTATAATC,CACACTTTGG	exonic	C16orf89	stopgain SNV	C16orf89:NM_152459:exon8:c.G1201T:p.G401X,	146556	chromosome 16 open reading frame 89 (C16orf89),	C16orf89:This gene is expressed predominantly in the thyroid. Based on expression patterns similar to thyroid transcription factors and proteins, this gene may function in the development and function of the thyroid. Multiple transcript variants encoding different isoforms have been found for this gene.	0	0
ULMS08	16	50334633	C	T	0.55	het	CAGGCAGGTG,GGGAGGCCAC	exonic	ADCY7	nonsynonymous SNV	ADCY7:NM_001114:exon8:c.C1084T:p.R362W,	113	adenylate cyclase 7 (ADCY7)	ADCY7:This gene encodes a membrane-bound adenylate cyclase that catalyses the formation of cyclic AMP from ATP and is inhibitable by calcium. The product of this gene is a member of the adenylyl cyclase class-4/guanylyl cyclase enzyme family that is characterized by the presence of twelve membrane-spanning domains in its sequences.	0	0
ULMS08	17	7590693	A	G	1	hom	TCAGGAGCTT,CCCAATCCAG	splicing	TP53	0	0	7157	tumor protein p53 (TP53),	TP53:This gene encodes tumor protein p53, which responds to diverse cellular stresses to regulate target genes that induce cell cycle arrest, apoptosis, senescence, DNA repair, or changes in metabolism. p53 protein is expressed at low level in normal cells and at a high level in a variety of transformed cell lines, where it's believed to contribute to transformation and malignancy. p53 is a DNA-b…	somaticMutTumor:breast, colorectal, lung, sarcoma, adrenocortical, glioma, multiple other tumour types&germlineMutTumor:breast, sarcoma, adrenocortical carcinoma, glioma, multiple other tumour types&CancerSyndrome:Li-Fraumeni syndrome (TP53)	0
ULMS08	17	7590694	C	G	1	hom	CAGGAGCTTA,CCAATCCAGG	splicing	TP53	0	0	7157	tumor protein p53 (TP53),	TP53:This gene encodes tumor protein p53, which responds to diverse cellular stresses to regulate target genes that induce cell cycle arrest, apoptosis, senescence, DNA repair, or changes in metabolism. p53 protein is expressed at low level in normal cells and at a high level in a variety of transformed cell lines, where it's believed to contribute to transformation and malignancy. p53 is a DNA-b…	somaticMutTumor:breast, colorectal, lung, sarcoma, adrenocortical, glioma, multiple other tumour types&germlineMutTumor:breast, sarcoma, adrenocortical carcinoma, glioma, multiple other tumour types&CancerSyndrome:Li-Fraumeni syndrome (TP53)	0
ULMS08	17	8110943	G	A	0.95	hom	GCCAGGGGCA,CTAAGGAGAG	exonic	AURKB	nonsynonymous SNV	AURKB:NM_004217:exon4:c.C152T:p.A51V,AURKB:NM_001256834:exon3:c.C29T:p.A10V,	9212	aurora kinase B (AURKB)	AURKB:Chromosomal segregation during mitosis as well as meiosis is regulated by kinases and phosphatases. The Aurora kinases associate with microtubules during chromosome movement and segregation. Aurora kinase B localizes to microtubules near kinetochores, specifically to the specialized microtubules called K-fibers, and Aurora kinase A (MIM 603072) localizes to centrosomes (Lampson et al., 2004…	0	0
ULMS08	18	21948288	T	C	0.27	het	GTGTCCAAAA,AGCATGCCAG	exonic	OSBPL1A	nonsynonymous SNV	OSBPL1A:NM_080597:exon3:c.A170G:p.Y57C,	114876	oxysterol binding protein-like 1A (OSBPL1A),	OSBPL1A:This gene encodes a member of the oxysterol-binding protein (OSBP) family, a group of intracellular lipid receptors. Most members contain an N-terminal pleckstrin homology domain and a highly conserved C-terminal OSBP-like sterol-binding domain, although some members contain only the sterol-binding domain. Transcript variants derived from alternative promoter usage and/or alternative spli…	0	0
ULMS08	18	47421471	A	T	0.47	het	CTCCTTCTTC,GCCGCTCTAC	exonic	MYO5B	nonsynonymous SNV	MYO5B:NM_001080467:exon22:c.T2885A:p.L962Q,	4645	myosin VB (MYO5B)	MYO5B:n/a	0	0
ULMS08	19	12874221	C	A	0.37	het	CGCTCCTCCC,AGCTCGCTGC	exonic	HOOK2	nonsynonymous SNV	HOOK2:NM_001100176:exon22:c.G2029T:p.G677W,HOOK2:NM_013312:exon23:c.G2035T:p.G679W,	29911	hook homolog 2 (Drosophila) (HOOK2),	HOOK2:Hook proteins are cytosolic coiled-coil proteins that contain conserved N-terminal domains, which attach to microtubules, and more divergent C-terminal domains, which mediate binding to organelles. The Drosophila Hook protein is a component of the endocytic compartment.[supplied by OMIM, Apr 2004].	0	0
ULMS08	19	51639312	G	C	0.42	het	TCCAGATTCT,AATTCTATGT	exonic	SIGLEC9	nonsynonymous SNV	SIGLEC9:NM_001198558:exon7:c.G1297C:p.E433Q,	27180	sialic acid binding Ig-like lectin 9 (SIGLEC9),	SIGLEC9:n/a	0	0
ULMS08	19	52003210	T	C	0.53	het	TATATGTAGT,CCATTTCCTG	exonic	SIGLEC12	nonsynonymous SNV	SIGLEC12:NM_033329:exon1:c.A418G:p.N140D,SIGLEC12:NM_053003:exon2:c.A772G:p.N258D,	89858	sialic acid binding Ig-like lectin 12 (gene/pseudogene) (SIGLEC12),	SIGLEC12:Sialic acid-binding immunoglobulin-like lectins (SIGLECs) are a family of cell surface proteins belonging to the immunoglobulin superfamily. They mediate protein-carbohydrate interactions by selectively binding to different sialic acid moieties present on glycolipids and glycoproteins. This gene encodes a member of the SIGLEC3-like subfamily of SIGLECs. Members of this subfamily are char…	0	0
ULMS08	19	53761795	C	A	0.44	het	GTAGTGGTCC,CCAGACACAG	exonic	VN1R2	nonsynonymous SNV	VN1R2:NM_173856:exon1:c.C167A:p.P56H,	317701	vomeronasal 1 receptor 2 (VN1R2)	VN1R2:n/a	0	0
ULMS08	19	54967957	G	C	0.29	het	CGAGCCCCTG,TGCTGCAGAT	exonic	LENG8	nonsynonymous SNV	LENG8:NM_052925:exon11:c.G1588C:p.V530L,	114823	leukocyte receptor cluster (LRC) member 8 (LENG8)	LENG8:n/a	0	0
ULMS08	22	37912038	G	A	0.65	het	ACTGAGCTGT,CCAGGCGCAT	exonic	CARD10	nonsynonymous SNV	CARD10:NM_014550:exon3:c.C641T:p.A214V,	29775	caspase recruitment domain family, member 10 (CARD10)	CARD10:The caspase recruitment domain (CARD) is a protein module that consists of 6 or 7 antiparallel alpha helices. It participates in apoptosis signaling through highly specific protein-protein homophilic interactions. Like several other CARD proteins, CARD10 belongs to the membrane-associated guanylate kinase (MAGUK) family and activates NF-kappa-B (NFKB; see MIM 164011) through BCL10 (MIM 603…	0	0
ULMS08	X	21674592	C	A	0.51	het	GAGGCCAGCA,CTCACCGCCC	exonic	KLHL34	nonsynonymous SNV	KLHL34:NM_153270:exon1:c.G1315T:p.V439L,	257240	kelch-like 34 (Drosophila) (KLHL34)	KLHL34:n/a	0	0
ULMS08	X	26212723	G	T	0.49	het	TGAATTGAAA,AAATGGATTC	exonic	MAGEB6	stopgain SNV	MAGEB6:NM_173523:exon2:c.G760T:p.E254X,	158809	melanoma antigen family B, 6 (MAGEB6)	MAGEB6:This gene is a member of the MAGEB gene family. The members of this family have their entire coding sequences located in the last exon, and the encoded proteins show 50 to 68% sequence identity to each other. The promoters and first exons of the MAGEB genes show considerable variability, suggesting that the existence of this gene family enables the same function to be expressed under diffe…	0	MAGEB6;basechange=c.760G>A;AAchange=p.E254K;tissue=lung,endometrium&MAGEB6;basechange=c.760G>T;AAchange=p.E254*;tissue=large_intestine
ULMS08	X	76909644	G	A	0.42	het	TTCTTTTTCT,TTTATAGCTC	exonic	ATRX	nonsynonymous SNV	ATRX:NM_138270:exon13:c.G4147T:p.D1383Y,ATRX:NM_000489:exon14:c.G4261T:p.D1421Y,	546	alpha thalassemia/mental retardation syndrome X-linked (ATRX),	ATRX:The protein encoded by this gene contains an ATPase/helicase domain, and thus it belongs to the SWI/SNF family of chromatin remodeling proteins. The mutations of this gene are associated with an X-linked mental retardation (XLMR) syndrome most often accompanied by alpha-thalassemia (ATRX) syndrome. These mutations have been shown to cause diverse changes in the pattern of DNA methylation, wh…	somaticMutTumor:Pancreatic neuroendocrine tumors, paediatric GBM&GermlineSyndrome:yes&OtherSyndrome:ATR-X (alpha thalassemia/mental retardation) syndrome (ATRX)	0
ULMS08	X	109919583	C	T	0.18	het	GAAGATCTTC,ACTGGCCTAA	exonic	CHRDL1	stopgain SNV	CHRDL1:NM_001143982:exon12:c.G1250A:p.W417X,CHRDL1:NM_001143983:exon10:c.G1013A:p.W338X,CHRDL1:NM_001143981:exon12:c.G1253A:p.W418X,CHRDL1:NM_145234:exon12:c.G1247A:p.W416X,	91851	chordin-like 1 (CHRDL1),	CHRDL1:This gene encodes an antagonist of bone morphogenetic protein 4. The encoded protein may play a role in topographic retinotectal projection and in the regulation of retinal angiogenesis in response to hypoxia. Alternatively spliced transcript variants encoding different isoforms have been described.	0	0
ULMS08	X	130220395	G	C	0.43	het	ACTTGAGGAA,ATCCAGTGAG	exonic	ARHGAP36	nonsynonymous SNV	ARHGAP36:NM_144967:exon10:c.G1374C:p.K458N,	158763	Rho GTPase activating protein 36 (ARHGAP36)	ARHGAP36:NA	0	0
ULMS09	1	159898099	C	T	0.14	het	CTGCCTCGCC,ACTGCTCTGG	exonic	IGSF9	nonsynonymous SNV	IGSF9:NM_001135050:exon19:c.G3079A:p.G1027R,IGSF9:NM_020789:exon19:c.G3031A:p.G1011R,	57549	immunoglobulin superfamily, member 9 (IGSF9),	IGSF9:n/a	0	0	pos_unclear	0	RPKM:0.02,TPM:0.04
ULMS09	2	32656026	C	T	0.32	het	CCAAGGTTTT,AGCGACTGTT	exonic	BIRC6	nonsynonymous SNV	BIRC6:NM_016252:exon12:c.C3116T:p.S1039L,	57448	baculoviral IAP repeat containing 6 (BIRC6)	BIRC6:This gene encodes a protein with a BIR (baculoviral inhibition of apoptosis protein repeat) domain and a UBCc (ubiquitin-conjugating enzyme E2, catalytic) domain. This protein inhibits apoptosis by facilitating the degradation of apoptotic proteins by ubiquitination. Sequence Note: This RefSeq record was created from transcript and genomic sequence data because no single transcript was avai…	0	0	var_expressed	8	RPKM:5.71,TPM:13.44
ULMS09	2	99232810	G	T	0.15	het	TTCATCAACC,TAAGTAGCAG	splicing	UNC50(NM_014044:exon4:c.541+1G>T)	splicing	0	25972	unc-50 homolog (C. elegans) (UNC50)	UNC50:NA	0	0	var_expressed	1	RPKM:34.87,TPM:82.04
ULMS09	2	166170186	A	G	0.15	het	AACTATGGCT,CACGAGCTTT	exonic	SCN2A	nonsynonymous SNV	SCN2A:NM_001040143:exon8:c.A1091G:p.Y364C,SCN2A:NM_021007:exon9:c.A1091G:p.Y364C,SCN2A:NM_001040142:exon9:c.A1091G:p.Y364C,	6326	sodium channel, voltage-gated, type II, alpha subunit (SCN2A),	SCN2A:Voltage-gated sodium channels are transmembrane glycoprotein complexes composed of a large alpha subunit with 24 transmembrane domains and one or more regulatory beta subunits. They are responsible for the generation and propagation of action potentials in neurons and muscle. This gene encodes one member of the sodium channel alpha subunit gene family. It is heterogeneously expressed in the…	0	0	var_expressed	2	RPKM:0.44,TPM:1.02
ULMS09	2	169018317	T	A	0.26	het	TACTGAACCA,CCTCACCCAG	exonic	STK39	nonsynonymous SNV	STK39:NM_013233:exon5:c.A608T:p.D203V,	27347	serine threonine kinase 39 (STK39)	STK39:This gene encodes a serine/threonine kinase that is thought to function in the cellular stress response pathway. The kinase is activated in response to hypotonic stress, leading to phosphorylation of several cation-chloride-coupled cotransporters. The catalytically active kinase specifically activates the p38 MAP kinase pathway, and its interaction with p38 decreases upon cellular stress, s…	0	0	var_expressed	10	RPKM:10.32,TPM:24.27
ULMS09	3	37514903	G	C	0.24	het	ATGATGAGTG,ATGGGGGTGA	exonic	ITGA9	nonsynonymous SNV	ITGA9:NM_002207:exon3:c.G372C:p.W124C,	3680	integrin, alpha 9 (ITGA9)	ITGA9:This gene encodes an alpha integrin. Integrins are heterodimeric integral membrane glycoproteins composed of an alpha chain and a beta chain that mediate cell-cell and cell-matrix adhesion. The protein encoded by this gene, when bound to the beta 1 chain, forms an integrin that is a receptor for VCAM1, cytotactin and osteopontin. Expression of this gene has been found to be upregulated in s…	0	0	var_expressed	1	RPKM:3.07,TPM:7.22
ULMS09	8	642498	G	C	0.28	het	ATCCCCGCTG,AGGCGTTCTC	exonic	ERICH1	nonsynonymous SNV	ERICH1:NM_207332:exon3:c.C284G:p.S95C,	157697	glutamate-rich 1 (ERICH1)	ERICH1:n/a	0	0	var_expressed	18	RPKM:8.24,TPM:19.39
ULMS09	9	137801655	G	A	0.2	het	TAGGCGGGCC,CACCTTCATC	exonic	FCN1	nonsynonymous SNV	FCN1:NM_002003:exon9:c.C970T:p.R324W,	2219	ficolin (collagen/fibrinogen domain containing) 1 (FCN1)	FCN1:The ficolin family of proteins are characterized by the presence of a leader peptide, a short N-terminal segment, followed by a collagen-like region, and a C-terminal fibrinogen-like domain. The collagen-like and the fibrinogen-like domains are also found separately in other proteins such as complement protein C1q, C-type lectins known as collectins, and tenascins. However, all these protein…	0	0	pos_unclear	0	RPKM:16.70,TPM:39.28
ULMS09	10	135379021	A	C	0.13	het	GATGTCAGGG,CCTCCCCGCC	exonic	SYCE1	nonsynonymous SNV	SYCE1:NM_001143764:exon1:c.T13G:p.S5A,SYCE1:NM_001143763:exon1:c.T13G:p.S5A,	93426	synaptonemal complex central element protein 1 (SYCE1),	SYCE1:n/a	0	0	var_notexpressed	0	RPKM:0.14,TPM:0.34
ULMS09	11	6578554	C	G	0.24	het	AGTAGTAGCT,AAAGTGTCTT	exonic	DNHD1	nonsynonymous SNV	DNHD1:NM_144666:exon25:c.C8029G:p.Q2677E,	144132	dynein heavy chain domain 1 (DNHD1),	DNHD1:n/a	0	0	var_expressed	7	RPKM:0.89,TPM:2.09
ULMS09	12	27850010	C	A	0.11	het	CCAGGAAAGC,TAAAGACATC	exonic	REP15	nonsynonymous SNV	REP15:NM_001029874:exon1:c.C515A:p.P172H,	387849	RAB15 effector protein (REP15)	REP15:REP15 is a binding partner of the RAB GTPase family member RAB15 that facilitates transferrin receptor (TFRC; MIM 190010) recycling from the endocytic recycling compartment (Strick and Elferink, 2005 [PubMed 16195351]).[supplied by OMIM, Mar 2008].	0	0	var_notexpressed	0	RPKM:0.66,TPM:1.55
ULMS09	14	24527378	G	A	0.12	het	CTGCTTCAGG,CCTCTCCCTC	exonic	LRRC16B	nonsynonymous SNV	LRRC16B:NM_138360:exon17:c.G1337A:p.G446D,	90668	leucine rich repeat containing 16B (LRRC16B)	LRRC16B:NA	0	0	pos_unclear	0	RPKM:0.14,TPM:0.33
ULMS09	14	81259244	C	A	0.36	het	TTCTCCGCCT,CTCTTTCAGA	exonic	CEP128	stopgain SNV	CEP128:NM_152446:exon13:c.G1420T:p.E474X,	145508	centrosomal protein 128kDa (CEP128)	CEP128:n/a	0	0	var_expressed	12	RPKM:2.06,TPM:4.84
ULMS09	16	89371751	T	C	0.23	het	TTTATCTTTA,CCTAGAAAAG	exonic	ANKRD11	nonsynonymous SNV	ANKRD11:NM_013275:exon4:c.A89G:p.D30G,ANKRD11:NM_001256182:exon5:c.A89G:p.D30G,ANKRD11:NM_001256183:exon4:c.A89G:p.D30G,	29123	ankyrin repeat domain 11 (ANKRD11),	ANKRD11:This locus encodes an ankryin repeat domain-containing protein. The encoded protein inhibits ligand-dependent activation of transcription. Mutations in this gene have been associated with KBG syndrome, which is characterized by macrodontia, distinctive craniofacial features, short stature, skeletal anomalies, global developmental delay, seizures and intellectual disability. Alternatively …	0	0	var_expressed	102	RPKM:5.90,TPM:13.88
ULMS09	19	54872754	C	T	0.32	het	ACGAAAGTCA,ATGGCTCCCC	exonic	LAIR1	nonsynonymous SNV	LAIR1:NM_021706:exon3:c.G133A:p.V45M,LAIR1:NM_002287:exon3:c.G133A:p.V45M,	3903	leukocyte-associated immunoglobulin-like receptor 1 (LAIR1), transcript variant a	LAIR1:The protein encoded by this gene is an inhibitory receptor found on peripheral mononuclear cells, including NK cells, T cells, and B cells. Inhibitory receptors regulate the immune response to prevent lysis of cells recognized as self. The gene is a member of both the immunoglobulin superfamily and the leukocyte-associated inhibitory receptor family. The gene maps to a region of 19q13.4 cal…	0	LAIR1;basechange=c.133G>C;AAchange=p.V45L;tissue=cervix	pos_unclear	0	RPKM:63.29,TPM:148.9
ULMS10	1	32936739	A	G	0.18	het	CTCCTGTGGT,CCAAGAGCTT	exonic	ZBTB8B	nonsynonymous SNV	ZBTB8B:NM_001145720:exon2:c.A514G:p.T172A,	728116	zinc finger and BTB domain containing 8B (ZBTB8B)	ZBTB8B:n/a	0	0	pos_unclear	0	RPKM:0.03,TPM:0.07
ULMS10	1	184792352	C	A	0.19	het	TGATCCATGT,AGAACGGATC	exonic	FAM129A	nonsynonymous SNV	FAM129A:NM_052966:exon8:c.A934T:p.I312F,	116496	family with sequence similarity 129, member A (FAM129A),	FAM129A:n/a	0	0	var_expressed	17	RPKM:19.56,TPM:47.97
ULMS10	1	197390295	C	G	0.07	het	CTGGGCTGTA,CCATCAGCAA	exonic	CRB1	nonsynonymous SNV	CRB1:NM_201253:exon6:c.C1337G:p.T446S,CRB1:NM_001257965:exon8:c.C1130G:p.T377S,CRB1:NM_001257966:exon6:c.C1337G:p.T446S,CRB1:NM_001193640:exon4:c.C1001G:p.T334S,	23418	crumbs homolog 1 (Drosophila) (CRB1),	CRB1:n/a	0	0	pos_not_covered	0	RPKM:0.01,TPM:0.03
ULMS10	2	119735493	G	A	0.37	het	GGGAGAGAAA,GAGACCTGGG	exonic	MARCO	nonsynonymous SNV	MARCO:NM_006770:exon8:c.G748A:p.G250R,	8685	macrophage receptor with collagenous structure (MARCO)	MARCO:The protein encoded by this gene is a member of the class A scavenger receptor family and is part of the innate antimicrobial immune system. The protein may bind both Gram-negative and Gram-positive bacteria via an extracellular, C-terminal, scavenger receptor cysteine-rich (SRCR) domain. In addition to short cytoplasmic and transmembrane domains, there is an extracellular spacer domain and…	0	0	var_notexpressed	0	RPKM:16.15,TPM:39.61
ULMS10	2	228882650	C	A	0.21	het	CGGCAGGGTA,GTTGGGTGTC	exonic	SPHKAP	nonsynonymous SNV	SPHKAP:NM_001142644:exon7:c.G2920T:p.V974L,SPHKAP:NM_030623:exon7:c.G2920T:p.V974L,	80309	SPHK1 interactor, AKAP domain containing (SPHKAP),	SPHKAP:n/a	0	0	var_notexpressed	0	RPKM:0.00,TPM:0.0
ULMS10	3	49162595	C	A	0.09	het	TGGAAACCAG,AATGCACCTG	exonic	LAMB2	nonsynonymous SNV	LAMB2:NM_002292:exon20:c.G2728T:p.A910S,	3913	laminin, beta 2 (laminin S) (LAMB2)	LAMB2:Laminins, a family of extracellular matrix glycoproteins, are the major noncollagenous constituent of basement membranes. They have been implicated in a wide variety of biological processes including cell adhesion, differentiation, migration, signaling, neurite outgrowth and metastasis. Laminins, composed of 3 non identical chains: laminin alpha, beta and gamma (formerly A, B1, and B2, resp…	0	0	var_expressed	2	RPKM:65.76,TPM:161.31
ULMS10	3	49162597	A	T	0.09	het	GAAACCAGCA,TGCACCTGCA	exonic	LAMB2	nonsynonymous SNV	LAMB2:NM_002292:exon20:c.T2726A:p.I909N,	3913	laminin, beta 2 (laminin S) (LAMB2)	LAMB2:Laminins, a family of extracellular matrix glycoproteins, are the major noncollagenous constituent of basement membranes. They have been implicated in a wide variety of biological processes including cell adhesion, differentiation, migration, signaling, neurite outgrowth and metastasis. Laminins, composed of 3 non identical chains: laminin alpha, beta and gamma (formerly A, B1, and B2, resp…	0	0	var_expressed	2	RPKM:65.76,TPM:161.31
ULMS10	3	52365281	A	G	0.24	het	CTGGTGCGAG,TGAGATGGGG	exonic	DNAH1	nonsynonymous SNV	DNAH1:NM_015512:exon7:c.A989G:p.D330G,	25981	dynein, axonemal, heavy chain 1 (DNAH1)	DNAH1:n/a	0	0	pos_unclear	0	RPKM:1.25,TPM:3.06
ULMS10	3	98072858	G	A	0.6	het	GTAGAGCGTC,TCTTCTCACA	exonic	OR5K4	nonsynonymous SNV	OR5K4:NM_001005517:exon1:c.G161A:p.R54H,	403278	olfactory receptor, family 5, subfamily K, member 4 (OR5K4)	OR5K4:Olfactory receptors interact with odorant molecules in the nose, to initiate a neuronal response that triggers the perception of a smell. The olfactory receptor proteins are members of a large family of G-protein-coupled receptors (GPCR) arising from single coding-exon genes. Olfactory receptors share a 7-transmembrane domain structure with many neurotransmitter and hormone receptors and ar…	0	0	pos_not_covered	0	RPKM:0.00,TPM:0.0
ULMS10	4	13383132	C	A	0.28	het	CCTGTCTTGG,TGAGACAAAG	exonic	RAB28	nonsynonymous SNV	RAB28:NM_001017979:exon5:c.G478T:p.A160S,RAB28:NM_004249:exon5:c.G478T:p.A160S,RAB28:NM_001159601:exon5:c.G478T:p.A160S,	9364	RAB28, member RAS oncogene family (RAB28),	RAB28:This gene encodes a member of the Rab subfamily of Ras-related small GTPases. The encoded protein may be involved in regulating intracellular trafficking. Alternative splicing results in multiple transcript variants. Pseudogenes of this gene are found on chromosomes 9 and X.	0	0	var_expressed	44	RPKM:23.57,TPM:57.81
ULMS10	4	15587869	T	G	0.21	het	GCACATCTGA,GTAAGTAGTT	exonic	CC2D2A	nonsynonymous SNV	CC2D2A:NM_001080522:exon32:c.T4065G:p.D1355E,	57545	coiled-coil and C2 domain containing 2A (CC2D2A),	CC2D2A:This gene encodes a coiled-coil and calcium binding domain protein that appears to play a critical role in cilia formation. Mutations in this gene cause Meckel syndrome type 6, as well as Joubert syndrome type 9. Alternative splicing results in multiple transcript variants.	0	0	var_expressed	18	RPKM:8.42,TPM:20.65
ULMS10	4	159881447	T	G	0.48	het	CCATGGGTTT,GATATCTGTG	exonic	C4orf45	nonsynonymous SNV	C4orf45:NM_152543:exon3:c.A347C:p.Q116P,	152940	chromosome 4 open reading frame 45 (C4orf45)	C4orf45:n/a	0	0	pos_not_covered	0	RPKM:0.00,TPM:0.0
ULMS10	5	131298265	G	T	0.2	het	TTGCGCCACA,GTTGGCTCCG	exonic	ACSL6	nonsynonymous SNV	ACSL6:NM_001205250:exon18:c.C1778A:p.P593H,ACSL6:NM_001205248:exon18:c.C1745A:p.P582H,ACSL6:NM_001009185:exon18:c.C1820A:p.P607H,ACSL6:NM_001205247:exon18:c.C1715A:p.P572H,ACSL6:NM_001205251:exon17:c.C1520A:p.P507H,ACSL6:NM_015256:exon18:c.C1820A:p.P607H,	23305	acyl-CoA synthetase long-chain family member 6 (ACSL6),	ACSL6:The protein encoded by this gene catalyzes the formation of acyl-CoA from fatty acids, ATP, and CoA, using magnesium as a cofactor. The encoded protein plays a major role in fatty acid metabolism in the brain. Translocations with the ETV6 gene are causes of myelodysplastic syndrome with basophilia, acute myelogenous leukemia with eosinophilia, and acute eosinophilic leukemia. Several transc…	somaticMutTumor:AML, AEL (FACL6)	0	pos_unclear	0	RPKM:0.02,TPM:0.04
ULMS10	5	140763388	G	C	0.49	het	AGAAGGATTA,ATTATGAAGA	exonic	PCDHGA7	nonsynonymous SNV	PCDHGA7:NM_032087:exon1:c.T922C:p.S308P,PCDHGA7:NM_018920:exon1:c.T922C:p.S308P,	56108	protocadherin gamma subfamily A, 7 (PCDHGA7),	PCDHGA7:This gene is a member of the protocadherin gamma gene cluster, one of three related clusters tandemly linked on chromosome five. These gene clusters have an immunoglobulin-like organization, suggesting that a novel mechanism may be involved in their regulation and expression. The gamma gene cluster includes 22 genes divided into 3 subfamilies. Subfamily A contains 12 genes, subfamily B co…	0	0	var_expressed	3	RPKM:11.51,TPM:28.23
ULMS10	5	148408276	A	G	0.21	het	ATGGATTCAA,CCCACCTAAG	exonic	SH3TC2	nonsynonymous SNV	SH3TC2:NM_024577:exon10:c.T1141C:p.F381L,	79628	SH3 domain and tetratricopeptide repeats 2 (SH3TC2)	SH3TC2:This gene encodes a protein with two N-terminal Src homology 3 (SH3) domains and 10 tetratricopeptide repeat (TPR) motifs, and is a member of a small gene family. The gene product has been proposed to be an adapter or docking molecule. Mutations in this gene result in autosomal recessive Charcot-Marie-Tooth disease type 4C, a childhood-onset neurodegenerative disease characterized by demye…	0	0	pos_unclear	0	RPKM:0.07,TPM:0.17
ULMS10	5	180432697	T	C	0.21	het	CGAGTAGGGG,CTTCCTGGAC	exonic	BTNL3	nonsynonymous SNV	BTNL3:NM_197975:exon8:c.T1226C:p.V409A,	10917	butyrophilin-like 3 (BTNL3)	BTNL3:n/a	0	0	pos_unclear	0	RPKM:0.02,TPM:0.04
ULMS10	6	38810444	G	A	0.18	het	GAAAGATGTC,TAAACTTCCA	exonic	DNAH8	nonsynonymous SNV	DNAH8:NM_001206927:exon35:c.G4610A:p.R1537H,	1769	dynein, axonemal, heavy chain 8 (DNAH8)	DNAH8:The protein encoded by this gene is a heavy chain of an axonemal dynein involved in sperm and respiratory cilia motility. Axonemal dyneins generate force through hydrolysis of ATP and binding to microtubules. Sequence Note: This RefSeq record was created from transcript and genomic sequence data to make the sequence consistent with the reference genome assembly. The genomic coordinates used…	0	0	pos_not_covered	0	RPKM:0.01,TPM:0.03
ULMS10	6	167753913	C	G	0.07	het	CTTCCCTGTA,CAGTTCATCC	exonic	TTLL2	stopgain SNV	TTLL2:NM_031949:exon3:c.C525G:p.Y175X,	83887	tubulin tyrosine ligase-like family, member 2 (TTLL2)	TTLL2:NA	0	TTLL2;basechange=c.525C>A;AAchange=p.Y175*;tissue=lung	var_expressed	2	RPKM:0.46,TPM:1.13
ULMS10	7	25218840	G	A	0.44	het	AGGGGGTTGT,CAATTCATTA	exonic	C7orf31	nonsynonymous SNV	C7orf31:NM_138811:exon2:c.C88T:p.H30Y,	136895	chromosome 7 open reading frame 31 (C7orf31)	C7orf31:NA	0	0	var_expressed	5	RPKM:2.12,TPM:5.19
ULMS10	8	99168381	G	C	0.11	het	AAGAGTCCAG,CTTACGAAGA	exonic	POP1	nonsynonymous SNV	POP1:NM_001145860:exon15:c.G2161C:p.A721P,POP1:NM_015029:exon15:c.G2161C:p.A721P,POP1:NM_001145861:exon15:c.G2161C:p.A721P,	10940	processing of precursor 1, ribonuclease P/MRP subunit (S. cerevisiae) (POP1),	POP1:This gene encodes the protein subunit of two different small nucleolar ribonucleoprotein complexes: the endoribonuclease for mitochondrial RNA processing complex and the ribonuclease P complex. The encoded protein is a ribonuclease that localizes to the nucleus and functions in pre-RNA processing. This protein is also an autoantigen in patients suffering from connective tissue diseases. Alte…	0	0	var_expressed	11	RPKM:2.49,TPM:6.12
ULMS10	8	110588229	C	G	0.24	het	TTAAGCTCCA,GATTTCACTT	exonic	SYBU	nonsynonymous SNV	SYBU:NM_001099746:exon6:c.G541C:p.V181L,SYBU:NM_001099756:exon6:c.G889C:p.V297L,SYBU:NM_001099743:exon8:c.G895C:p.V299L,SYBU:NM_017786:exon9:c.G895C:p.V299L,SYBU:NM_001099750:exon9:c.G898C:p.V300L,SYBU:NM_001099747:exon8:c.G895C:p.V299L,SYBU:NM_001099755:exon6:c.G541C:p.V181L,SYBU:NM_001099744:exon8:c.G898C:p.V300L,SYBU:NM_001099754:exon7:c.G898C:p.V300L,SYBU:NM_001099752:exon8:c.G898C:p.V300L,SY…	55638	syntabulin (syntaxin-interacting) (SYBU),	SYBU:Syntabulin/GOLSYN is part of a kinesin motor-adaptor complex that is critical for the anterograde axonal transport of active zone components and contributes to activity-dependent presynaptic assembly during neuronal development (Cai et al., 2007 [PubMed 17611281]).[supplied by OMIM, Mar 2008].	0	0	var_notexpressed	0	RPKM:0.45,TPM:1.1
ULMS10	9	3856015	C	A	0.09	het	TTACCATGGA,ATGGATACCA	exonic	GLIS3	nonsynonymous SNV	GLIS3:NM_152629:exon8:c.G2002T:p.V668F,GLIS3:NM_001042413:exon9:c.G2467T:p.V823F,	169792	GLIS family zinc finger 3 (GLIS3),	GLIS3:n/a	0	0	var_notexpressed	0	RPKM:0.53,TPM:1.29
ULMS10	9	34622499	A	G	0.21	het	AGGCAGTGCC,GACAAGGGTT	exonic	ARID3C	nonsynonymous SNV	ARID3C:NM_001017363:exon5:c.T893C:p.L298P,	138715	AT rich interactive domain 3C (BRIGHT-like) (ARID3C)	ARID3C:This gene is a member of the ARID (AT-rich interaction domain) family of proteins. The ARID domain is a helix-turn-helix motif-based DNA-binding domain. ARID family members have roles in embryonic patterning, cell lineage gene regulation, cell cycle control, transcriptional regulation and possibly in chromatin structure modification.	0	0	pos_unclear	0	RPKM:0.24,TPM:0.58
ULMS10	11	17418528	G	A	0.23	het	CTGTCGTAGC,CACGCTCAGG	exonic	ABCC8	nonsynonymous SNV	ABCC8:NM_000352:exon33:c.C4054T:p.R1352C,	6833	ATP-binding cassette, sub-family C (CFTR/MRP), member 8 (ABCC8)	ABCC8:The protein encoded by this gene is a member of the superfamily of ATP-binding cassette (ABC) transporters. ABC proteins transport various molecules across extra- and intra-cellular membranes. ABC genes are divided into seven distinct subfamilies (ABC1, MDR/TAP, MRP, ALD, OABP, GCN20, White). This protein is a member of the MRP subfamily which is involved in multi-drug resistance. This prot…	0	ABCC8;basechange=c.4054C>T;AAchange=p.R1352C;tissue=endometrium	var_expressed	34	RPKM:20.94,TPM:51.35
ULMS10	11	30255135	C	A	0.28	het	GTATAAGGAC,CAGCCAGGCC	exonic	FSHB	nonsynonymous SNV	FSHB:NM_000510:exon3:c.C178A:p.P60T,FSHB:NM_001018080:exon3:c.C178A:p.P60T,	2488	follicle stimulating hormone, beta polypeptide (FSHB),	FSHB:The pituitary glycoprotein hormone family includes follicle-stimulating hormone, luteinizing hormone, chorionic gonadotropin, and thyroid-stimulating hormone. All of these glycoproteins consist of an identical alpha subunit and a hormone-specific beta subunit. This gene encodes the beta subunit of follicle-stimulating hormone. In conjunction with luteinizing hormone, follicle-stimulating hor…	0	0	var_notexpressed	0	RPKM:0.00,TPM:0.0
ULMS10	11	55595152	C	T	0.53	het	TTCTGTGGGA,GGTGTGTTCT	exonic	OR5L2	nonsynonymous SNV	OR5L2:NM_001004739:exon1:c.C458T:p.T153M,	26338	olfactory receptor, family 5, subfamily L, member 2 (OR5L2)	OR5L2:Olfactory receptors interact with odorant molecules in the nose, to initiate a neuronal response that triggers the perception of a smell. The olfactory receptor proteins are members of a large family of G-protein-coupled receptors (GPCR) arising from single coding-exon genes. Olfactory receptors share a 7-transmembrane domain structure with many neurotransmitter and hormone receptors and ar…	0	OR5L2;basechange=c.458C>T;AAchange=p.T153M;tissue=urinary_tract	pos_not_covered	0	RPKM:0.00,TPM:0.0
ULMS10	11	56230577	A	T	0.51	het	GCAATGAAAA,GTAGCACTGC	exonic	OR5M9	nonsynonymous SNV	OR5M9:NM_001004743:exon1:c.T301A:p.F101I,	390162	olfactory receptor, family 5, subfamily M, member 9 (OR5M9)	OR5M9:Olfactory receptors interact with odorant molecules in the nose, to initiate a neuronal response that triggers the perception of a smell. The olfactory receptor proteins are members of a large family of G-protein-coupled receptors (GPCR) arising from single coding-exon genes. Olfactory receptors share a 7-transmembrane domain structure with many neurotransmitter and hormone receptors and ar…	0	0	pos_not_covered	0	RPKM:0.00,TPM:0.0
ULMS10	11	61249390	G	C	0.09	het	CACCGCCTAC,GTGAGGGTGC	exonic	PPP1R32	nonsynonymous SNV	PPP1R32:NM_145017:exon2:c.G109C:p.G37R,PPP1R32:NM_001170753:exon2:c.G109C:p.G37R,	220004	protein phosphatase 1, regulatory subunit 32 (PPP1R32), nuclear gene encoding mitochondrial protein,	PPP1R32:NA	0	0	pos_unclear	0	RPKM:3.60,TPM:8.84
ULMS10	11	61551800	G	T	0.46	het	GGTCAAAGGA,GAACCATGTG	exonic	MYRF	nonsynonymous SNV	MYRF:NM_013279:exon24:c.G3123T:p.E1041D,MYRF:NM_001127392:exon25:c.G3243T:p.E1081D,	745	chromosome 11 open reading frame 9 (C11orf9),	MYRF:n/a	0	0	var_expressed	12	RPKM:1.79,TPM:4.39
ULMS10	12	69745998	A	T	0.22	het	CCTGTCTTTC,GCTTTGCTGC	splicing	LYZ(NM_000239:exon3:c.302-2A>T)	splicing	0	4069	lysozyme (LYZ)	LYZ:This gene encodes human lysozyme, whose natural substrate is the bacterial cell wall peptidoglycan (cleaving the beta[1-4]glycosidic linkages between N-acetylmuramic acid and N-acetylglucosamine). Lysozyme is one of the anti-microbial agents found in human milk, and is also present in spleen, lung, kidney, white blood cells, plasma, saliva, and tears. Missense mutations in LYZ have been ident…	0	0	pos_unclear	0	RPKM:56.33,TPM:138.18
ULMS10	13	48921986	C	T	0.79	het	ATATTTGACA,AACCCAGCAG	exonic	RB1	stopgain SNV	RB1:NM_000321:exon5:c.C526T:p.Q176X,	5925	retinoblastoma 1 (RB1)	RB1:n/a	somaticMutTumor:retinoblastoma, sarcoma, breast, small cell lung&germlineMutTumor:retinoblastoma, sarcoma, breast, small cell lung&CancerSyndrome:Familial retinoblastoma (RB1)	0	var_expressed	1	RPKM:4.49,TPM:11.02
ULMS10	13	102047655	G	A	0.45	het	GGTCATTGGC,TATTCATACA	exonic	NALCN	nonsynonymous SNV	NALCN:NM_052867:exon3:c.C170T:p.T57M,	259232	sodium leak channel, non-selective (NALCN)	NALCN:NALCN forms a voltage-independent, nonselective, noninactivating cation channel permeable to Na+, K+, and Ca(2+). It is responsible for the neuronal background sodium leak conductance (Lu et al., 2007 [PubMed 17448995]).[supplied by OMIM, Mar 2008].	0	NALCN;basechange=c.170C>G;AAchange=p.T57R;tissue=large_intestine	pos_not_covered	0	RPKM:0.25,TPM:0.6
ULMS10	13	115004837	G	A	0.34	het	TGCTGCAAAA,AGCACCAGCA	exonic	CDC16	nonsynonymous SNV	CDC16:NM_001078645:exon5:c.G253A:p.E85K,CDC16:NM_003903:exon5:c.G253A:p.E85K,	8881	cell division cycle 16 homolog (S. cerevisiae) (CDC16),	CDC16:n/a	0	CDC16;basechange=c.253G>T;AAchange=p.E85*;tissue=pancreas	var_expressed	52	RPKM:39.02,TPM:95.72
ULMS10	14	92480652	C	T	0.41	het	CTTTGCTTCA,AGCAGAAGGC	exonic	TRIP11	nonsynonymous SNV	TRIP11:NM_004239:exon7:c.G1093A:p.V365M,	9321	thyroid hormone receptor interactor 11 (TRIP11)	TRIP11:This gene was identified based on the interaction of its protein product with thyroid hormone receptor beta. This protein is associated with the Golgi apparatus. The N-terminal region of the protein binds Golgi membranes and the C-terminal region binds the minus ends of microtubules; thus, the protein is thought to play a role in assembly and maintenance of the Golgi ribbon structure aroun…	somaticMutTumor:AML (TRIP11)	0	var_expressed	4	RPKM:4.61,TPM:11.31
ULMS10	15	82335547	G	T	0.33	het	GTGGCAGACC,GGCACTCGGG	exonic	MEX3B	nonsynonymous SNV	MEX3B:NM_032246:exon2:c.C1664A:p.P555Q,	84206	mex-3 homolog B (C. elegans) (MEX3B)	MEX3B:n/a	0	MEX3B;basechange=c.1664C>T;AAchange=p.P555L;tissue=breast	var_expressed	38	RPKM:11.48,TPM:28.17
ULMS10	15	83527787	G	A	0.37	het	TTACCTCTGC,TCAAGGCAAT	exonic	HOMER2	nonsynonymous SNV	HOMER2:NM_004839:exon5:c.C488T:p.T163M,HOMER2:NM_199330:exon5:c.C521T:p.T174M,	9455	homer homolog 2 (Drosophila) (HOMER2),	HOMER2:This gene encodes a member of the homer family of dendritic proteins. Members of this family regulate group 1 metabotrophic glutamate receptor function. The encoded protein is a postsynaptic density scaffolding protein. Alternative splicing results in multiple transcript variants. Two related pseudogenes have been identified on chromosome 14.	0	0	var_expressed	13	RPKM:3.59,TPM:8.81
ULMS10	16	1712589	C	T	0.39	het	GACAACCTTG,CACCCAACAG	exonic	CRAMP1L	nonsynonymous SNV	CRAMP1L:NM_020825:exon11:c.C2512T:p.P838S,	57585	Crm, cramped-like (Drosophila) (CRAMP1L)	CRAMP1L:n/a	0	0	var_expressed	28	RPKM:13.29,TPM:32.6
ULMS10	16	31235874	C	T	0.48	het	AGGCGGCCCA,GCGCATTGGC	exonic	TRIM72	nonsynonymous SNV	TRIM72:NM_001008274:exon7:c.C1232T:p.T411M,	493829	tripartite motif containing 72 (TRIM72)	TRIM72:n/a	0	0	pos_unclear	0	RPKM:0.01,TPM:0.02
ULMS10	17	3533639	C	G	0.16	het	CTGCTCCCGC,CCTGGAAGCA	exonic	SHPK	nonsynonymous SNV	SHPK:NM_013276:exon2:c.G170C:p.G57A,	23729	sedoheptulokinase (SHPK)	SHPK:The protein encoded by this gene has weak homology to several carbohydrate kinases, a class of proteins involved in the phosphorylation of sugars as they enter a cell, inhibiting return across the cell membrane. Sequence variation between this novel gene and known carbohydrate kinases suggests the possibility of a different substrate, cofactor or changes in kinetic properties distinguishing …	0	0	var_expressed	3	RPKM:3.53,TPM:8.67
ULMS10	17	62525505	G	A	0.2	het	AAAAGGCAGC,CAAGCCAAGA	exonic	CEP95	nonsynonymous SNV	CEP95:NM_138363:exon12:c.G1406A:p.R469H,	90799	centrosomal protein 95kDa (CEP95)	CEP95:n/a	0	0	var_expressed	80	RPKM:63.86,TPM:156.65
ULMS10	18	24128467	T	C	0.8	het	CCCGCGCTGG,GTTACAGTCC	exonic	KCTD1	nonsynonymous SNV	KCTD1:NM_001142730:exon1:c.A34G:p.T12A,	284252	potassium channel tetramerisation domain containing 1 (KCTD1),	KCTD1:n/a	0	0	var_expressed	10	RPKM:9.48,TPM:23.26
ULMS10	19	9058234	A	T	0.43	het	GGAGAAAGTG,GGTCGTGAGA	exonic	MUC16	nonsynonymous SNV	MUC16:NM_024690:exon3:c.T29212A:p.S9738T,	94025	mucin 16, cell surface associated (MUC16)	MUC16:n/a	0	0	pos_unclear	0	RPKM:0.00,TPM:0.01
ULMS10	19	12691720	T	C	0.79	het	TTTACATTCA,AGGGTTTTTC	exonic	ZNF490	nonsynonymous SNV	ZNF490:NM_020714:exon5:c.A1169G:p.Y390C,	57474	zinc finger protein 490 (ZNF490)	ZNF490:n/a	0	0	var_expressed	2	RPKM:0.91,TPM:2.22
ULMS10	19	17535451	C	G	0.13	het	TTTTGGGGAC,TGACCATCAA	exonic	MVB12A	nonsynonymous SNV	MVB12A:NM_138401:exon8:c.C724G:p.L242V,	93343	family with sequence similarity 125, member A (FAM125A)	MVB12A:n/a	0	0	var_expressed	78	RPKM:62.06,TPM:152.23
ULMS10	19	40434015	C	G	0.18	het	GACCGACTCC,CGGGCCTCAC	exonic	FCGBP	nonsynonymous SNV	FCGBP:NM_003890:exon2:c.G254C:p.G85A,	8857	Fc fragment of IgG binding protein (FCGBP)	FCGBP:NA	0	0	pos_unclear	0	RPKM:0.27,TPM:0.67
ULMS10	20	6758918	A	T	0.15	het	ACCAGAAACG,GTGGGAAAAC	exonic	BMP2	nonsynonymous SNV	BMP2:NM_001200:exon3:c.A373T:p.S125C,	650	bone morphogenetic protein 2 (BMP2)	BMP2:The protein encoded by this gene belongs to the transforming growth factor-beta (TGFB) superfamily. The encoded protein acts as a disulfide-linked homodimer and induces bone and cartilage formation.	0	0	var_notexpressed	0	RPKM:0.21,TPM:0.52
ULMS10	20	13269316	G	A	0.23	het	ACCTGTGACC,TCCAAACTGC	exonic	ISM1	nonsynonymous SNV	ISM1:NM_080826:exon4:c.G773A:p.R258H,	140862	isthmin 1 homolog (zebrafish) (ISM1)	ISM1:NA	0	ISM1;basechange=c.773G>A;AAchange=p.R258H;tissue=large_intestine	var_expressed	2	RPKM:2.91,TPM:7.14
ULMS10	22	30689982	A	G	0.31	het	GCGCACATGA,CCATTCTGTC	exonic	TBC1D10A	nonsynonymous SNV	TBC1D10A:NM_031937:exon7:c.T823C:p.F275L,TBC1D10A:NM_001204240:exon7:c.T844C:p.F282L,	83874	TBC1 domain family, member 10A (TBC1D10A),	TBC1D10A:n/a	0	0	var_expressed	26	RPKM:7.32,TPM:17.97
ULMS10	X	70339254	G	A	0.73	het	GTAAAACAAG,TTTCAATAAC	exonic	MED12	nonsynonymous SNV	MED12:NM_005120:exon2:c.G131A:p.G44D,	9968	mediator complex subunit 12 (MED12)	MED12:n/a	somaticMutTumor:uterine leiomyoma&GermlineSyndrome:Yes&OtherSyndrome:Opitz-Kaveggia Syndrome (MED12)	MED12;basechange=c.131G>C;AAchange=p.G44A;tissue=soft_tissue&MED12;basechange=c.131G>A;AAchange=p.G44D;tissue=breast,soft_tissue,endometrium&MED12;basechange=c.131G>T;AAchange=p.G44V;tissue=soft_tissue&MED12_ENST00000374080;basechange=c.131G>A;AAchange=p.G44D;tissue=breast	var_expressed	28	RPKM:23.98,TPM:58.82
ULMS10	X	153596073	C	T	0.43	het	AACGGGCTTG,TGGCGTCCCA	exonic	FLNA	nonsynonymous SNV	FLNA:NM_001456:exon4:c.G656A:p.S219N,FLNA:NM_001110556:exon4:c.G656A:p.S219N,	2316	filamin A, alpha (FLNA),	FLNA:The protein encoded by this gene is an actin-binding protein that crosslinks actin filaments and links actin filaments to membrane glycoproteins. The encoded protein is involved in remodeling the cytoskeleton to effect changes in cell shape and migration. This protein interacts with integrins, transmembrane receptor complexes, and second messengers. Defects in this gene are a cause of severa…	0	0	var_expressed	1	RPKM:254.87,TPM:625.2
LMS11	1	22304891	C	T	0.07	het	TTCCTCTCGC,CTTCCAGCCG	exonic	CELA3B	nonsynonymous SNV	CELA3B:NM_007352:exon2:c.C73T:p.P25S,	23436	chymotrypsin-like elastase family, member 3B (CELA3B)	CELA3B:Elastases form a subfamily of serine proteases that hydrolyze many proteins in addition to elastin. Humans have six elastase genes which encode the structurally similar proteins elastase 1, 2, 2A, 2B, 3A, and 3B. Unlike other elastases, elastase 3B has little elastolytic activity. Like most of the human elastases, elastase 3B is secreted from the pancreas as a zymogen and, like other serin…	0	0	pos_unclear	0	RPKM:0.00,TPM:0.0
LMS11	1	38511134	A	G	0.33	het	GGGGGCGCGG,GGGTGGCGAT	exonic	POU3F1	nonsynonymous SNV	POU3F1:NM_002699:exon1:c.T1282C:p.S428P,	5453	POU class 3 homeobox 1 (POU3F1)	POU3F1:n/a	0	0	pos_unclear	0	RPKM:0.08,TPM:0.21
LMS11	1	183515335	T	C	0.75	het	GGTCCCAGAA,TCTACTGGGA	exonic	SMG7	nonsynonymous SNV	SMG7:NM_001174061:exon16:c.T2479C:p.F827L,SMG7:NM_201569:exon17:c.T2467C:p.F823L,SMG7:NM_173156:exon17:c.T2605C:p.F869L,SMG7:NM_201568:exon17:c.T2467C:p.F823L,	9887	smg-7 homolog, nonsense mediated mRNA decay factor (C. elegans) (SMG7),	SMG7:This gene encodes a protein that is essential for nonsense-mediated mRNA decay (NMD); a process whereby transcripts with premature termination codons are targeted for rapid degradation by a mRNA decay complex. The mRNA decay complex consists, in part, of this protein along with proteins SMG5 and UPF1. The N-terminal domain of this protein is thought to mediate its association with SMG5 or UP…	0	0	var_expressed	78	RPKM:12.73,TPM:32.89
LMS11	1	233394380	C	T	0.39	het	GTGGGCTCAG,GTCAGACTTT	exonic	PCNXL2	nonsynonymous SNV	PCNXL2:NM_014801:exon5:c.G1228A:p.A410T,	80003	pecanex-like 2 (Drosophila) (PCNXL2),	PCNXL2:n/a	0	0	var_expressed	5	RPKM:2.37,TPM:6.11
LMS11	2	99182628	G	A	0.13	het	GACACTGGCC,AGAGGTGCGT	exonic	INPP4A	nonsynonymous SNV	INPP4A:NM_001134225:exon21:c.G2416A:p.E806K,INPP4A:NM_004027:exon22:c.G2314A:p.E772K,INPP4A:NM_001566:exon22:c.G2314A:p.E772K,INPP4A:NM_001134224:exon22:c.G2431A:p.E811K,	3631	inositol polyphosphate-4-phosphatase, type I, 107kDa (INPP4A), transcript variant b	INPP4A:This gene encodes an Mg++ independent enzyme that hydrolyzes the 4-position phosphate from the inositol ring of phosphatidylinositol 3,4-bisphosphate, inositol 1,3,4-trisphosphate, and inositol 3,4-bisphosphate. Multiple transcript variants encoding distinct isoforms have been described.	0	0	var_expressed	1	RPKM:5.38,TPM:13.89
LMS11	3	3209479	T	A	0.44	het	TGCTGGATTC,AAAATAAAGA	splicing	CRBN(NM_001173482:exon6:c.525-2A>T,NM_016302:exon6:c.528-2A>T)	splicing	0	51185	cereblon (CRBN),	CRBN:This gene encodes a protein related to the Lon protease protein family. In rodents and other mammals this gene product is found in the cytoplasm localized with a calcium channel membrane protein, and is thought to play a role in brain development. Mutations in this gene are associated with autosomal recessive nonsyndromic mental retardation. Multiple transcript variants encoding different is…	0	0	pos_unclear	0	RPKM:13.30,TPM:34.37
LMS11	3	45153831	C	G	0.19	het	AACCGATGCT,TTATGAGCTT	exonic	CDCP1	nonsynonymous SNV	CDCP1:NM_022842:exon3:c.G399C:p.K133N,CDCP1:NM_178181:exon3:c.G399C:p.K133N,	64866	CUB domain containing protein 1 (CDCP1),	CDCP1:The protein encoded by this gene is a transmembrane protein containing three extracellular CUB domains. This protein is found to be overexpressed in colon and lung cancers. Its expression level is correlated with the metastatic ability of carcinoma cells. This protein is located on the cell surface. It has been shown to be tyrosine phosphorylated in a cancer cell line. Alternatively spliced…	0	0	var_expressed	8	RPKM:2.42,TPM:6.24
LMS11	3	101070467	A	C	0.34	het	CTTACCTTGA,ATGGGATCTT	exonic	SENP7	nonsynonymous SNV	SENP7:NM_020654:exon12:c.T1652G:p.F551C,SENP7:NM_001077203:exon11:c.T1457G:p.F486C,	57337	SUMO1/sentrin specific peptidase 7 (SENP7),	SENP7:n/a	0	0	var_expressed	19	RPKM:6.64,TPM:17.15
LMS11	4	6374325	C	T	0.08	het	GTCTCGCAGT,ACTGTTGACG	exonic	PPP2R2C	nonsynonymous SNV	PPP2R2C:NM_001206996:exon6:c.G499A:p.D167N,PPP2R2C:NM_001206994:exon6:c.G529A:p.D177N,PPP2R2C:NM_001206995:exon6:c.G529A:p.D177N,PPP2R2C:NM_181876:exon5:c.G550A:p.D184N,	5522	protein phosphatase 2, regulatory subunit B, gamma (PPP2R2C),	PPP2R2C:The product of this gene belongs to the phosphatase 2 regulatory subunit B family. Protein phosphatase 2 is one of the four major Ser/Thr phosphatases, and it is implicated in the negative control of cell growth and division. It consists of a common heteromeric core enzyme, which is composed of a catalytic subunit and a constant regulatory subunit, that associates with a variety of regula…	0	0	var_expressed	7	RPKM:2.96,TPM:7.65
LMS11	4	88537027	C	A	0.07	het	ATAGCAGTGA,AGCAGTGACA	exonic	DSPP	nonsynonymous SNV	DSPP:NM_014208:exon5:c.C3213A:p.D1071E,	1834	dentin sialophosphoprotein (DSPP)	DSPP:This gene encodes two principal proteins of the dentin extracellular matrix of the tooth. The preproprotein is secreted by odontoblasts and cleaved into dentin sialoprotein and dentin phosphoprotein. Dentin phosphoprotein is thought to be involved in the biomineralization process of dentin. Mutations in this gene have been associated with dentinogenesis imperfecta-1; in some individuals, den…	0	0	pos_not_covered	0	RPKM:0.00,TPM:0.01
LMS11	4	167675658	C	T	0.06	het	TCATCTTTTA,CTTGCTGTCT	exonic;splicing	SPOCK3;SPOCK3(NM_001204352:exon10:c.787+1G>A,NM_001251967:exon6:c.646+1G>A,NM_001204353:exon8:c.580+1G>A,NM_001204356:exon8:c.811+1G>A,NM_001204355:exon7:c.652+1G>A,NM_001204354:exon8:c.664+1G>A,NM_016950:exon10:c.940+1G>A,NM_001040159:exon9:c.931+1G>A)	nonsynonymous SNV	SPOCK3:NM_001204358:exon8:c.G932A:p.G311D,	50859	sparc/osteonectin, cwcv and kazal-like domains proteoglycan (testican) 3 (SPOCK3),	SPOCK3:This gene encodes a member of a novel family of calcium-binding proteoglycan proteins that contain thyroglobulin type-1 and Kazal-like domains. The encoded protein and may play a role in adult T-cell leukemia by inhibiting the activity of membrane-type matrix metalloproteinases. Alternatively spliced transcript variants encoding multiple isoforms have been observed for this gene.	0	0	var_expressed	1	RPKM:0.95,TPM:2.44
LMS11	4	187628571	G	A	0.23	het	AAGACGCCAC,CAGCCTTCTG	exonic	FAT1	nonsynonymous SNV	FAT1:NM_005245:exon2:c.C2411T:p.A804V,	2195	FAT tumor suppressor homolog 1 (Drosophila) (FAT1)	FAT1:n/a	0	0	var_expressed	33	RPKM:23.53,TPM:60.79
LMS11	5	45645387	G	C	0.55	het	TGCCCTGGCT,TCTTGTAAAC	exonic	HCN1	nonsynonymous SNV	HCN1:NM_021072:exon2:c.C749G:p.T250R,	348980	hyperpolarization activated cyclic nucleotide-gated potassium channel 1 (HCN1)	HCN1:The membrane protein encoded by this gene is a hyperpolarization-activated cation channel that contributes to the native pacemaker currents in heart and neurons. The encoded protein can homodimerize or heterodimerize with other pore-forming subunits to form a potassium channel. This channel may act as a receptor for sour tastes. Sequence Note: This RefSeq record was created from transcript a…	0	0	pos_not_covered	0	RPKM:0.00,TPM:0.01
LMS11	5	89986631	C	G	0.16	het	GATTACTAAA,TTATTGTAGA	exonic	GPR98	nonsynonymous SNV	GPR98:NM_032119:exon31:c.C6724G:p.L2242V,	84059	G protein-coupled receptor 98 (GPR98),, non-coding RNA.	GPR98:n/a	0	0	pos_not_covered	0	RPKM:0.06,TPM:0.15
LMS11	6	34101005	T	C	0.07	het	CGGGTCGTTG,TGATGCGATC	exonic	GRM4	nonsynonymous SNV	GRM4:NM_001256811:exon2:c.A269G:p.N90S,GRM4:NM_000841:exon2:c.A269G:p.N90S,	2914	glutamate receptor, metabotropic 4 (GRM4)	GRM4:L-glutamate is the major excitatory neurotransmitter in the central nervous system and activates both ionotropic and metabotropic glutamate receptors. Glutamatergic neurotransmission is involved in most aspects of normal brain function and can be perturbed in many neuropathologic conditions. The metabotropic glutamate receptors are a family of G protein-coupled receptors, that have been divi…	0	0	pos_unclear	0	RPKM:0.01,TPM:0.02
LMS11	6	111696305	G	T	0.12	het	GGAGGAGAAA,AATAGCATGT	exonic	REV3L	nonsynonymous SNV	REV3L:NM_002912:exon13:c.C3253A:p.L1085I,	5980	REV3-like, catalytic subunit of DNA polymerase zeta (yeast) (REV3L)	REV3L:n/a	0	0	var_expressed	2	RPKM:4.64,TPM:11.98
LMS11	6	144898356	G	T	0.34	het	TGTGCTTGTG,ATGCCTCTCA	exonic	UTRN	nonsynonymous SNV	UTRN:NM_007124:exon50:c.G7411T:p.D2471Y,	7402	utrophin (UTRN)	UTRN:This gene shares both structural and functional similarities with the dystrophin gene. It contains an actin-binding N-terminus, a triple coiled-coil repeat central region, and a C-terminus that consists of protein-protein interaction motifs which interact with dystroglycan protein components. The protein encoded by this gene is located at the neuromuscular synapse and myotendinous junctions,…	0	0	var_expressed	33	RPKM:9.55,TPM:24.68
LMS11	6	169632106	C	T	0.17	het	GTTGGTGGCG,AGACCAGATT	exonic	THBS2	nonsynonymous SNV	THBS2:NM_003247:exon14:c.T2120A:p.F707Y,	7058	thrombospondin 2 (THBS2)	THBS2:The protein encoded by this gene belongs to the thrombospondin family. It is a disulfide-linked homotrimeric glycoprotein that mediates cell-to-cell and cell-to-matrix interactions. This protein has been shown to function as a potent inhibitor of tumor growth and angiogenesis. Studies of the mouse counterpart suggest that this protein may modulate the cell surface properties of mesenchymal …	0	0	var_expressed	91	RPKM:105.69,TPM:273.01
LMS11	7	48016403	G	C	0.25	het	GATGTCATGG,TCACAATGCG	exonic	HUS1	nonsynonymous SNV	HUS1:NM_004507:exon4:c.C389G:p.T130S,	3364	HUS1 checkpoint homolog (S. pombe) (HUS1),	HUS1:The protein encoded by this gene is a component of an evolutionarily conserved, genotoxin-activated checkpoint complex that is involved in the cell cycle arrest in response to DNA damage. This protein forms a heterotrimeric complex with checkpoint proteins RAD9 and RAD1. In response to DNA damage, the trimeric complex interacts with another protein complex consisting of checkpoint protein RA…	0	0	var_expressed	22	RPKM:4.54,TPM:11.74
LMS11	7	48563978	G	A	0.33	het	CATTATCGAC,CTTTTTCCAG	exonic	ABCA13	nonsynonymous SNV	ABCA13:NM_152701:exon54:c.G14186A:p.R4729H,	154664	ATP-binding cassette, sub-family A (ABC1), member 13 (ABCA13)	ABCA13:n/a	0	0	pos_not_covered	0	RPKM:0.03,TPM:0.07
LMS11	7	96639231	C	T	0.1	het	GCCAGCGCTG,CTCCAGTCTG	exonic	DLX6	nonsynonymous SNV	DLX6:NM_005222:exon3:c.C754T:p.P252S,	1750	distal-less homeobox 6 (DLX6)	DLX6:This gene encodes a member of a homeobox transcription factor gene family similiar to the Drosophila distal-less gene. This family is comprised of at least 6 different members that encode proteins with roles in forebrain and craniofacial development. This gene is in a tail-to-tail configuration with another member of the family on the long arm of chromosome 7. Sequence Note: This RefSeq reco…	0	0	var_expressed	6	RPKM:9.24,TPM:23.87
LMS11	8	10468039	G	A	0.05	het	GAAGTTCTCC,TCATGGCATG	exonic	RP1L1	nonsynonymous SNV	RP1L1:NM_178857:exon4:c.C3569T:p.T1190M,	94137	retinitis pigmentosa 1-like 1 (RP1L1)	RP1L1:This gene encodes a member of the doublecortin family. The protein encoded by this gene contains two N-terminal doublecortin domains, which bind microtubules and regulate microtubule polymerization, and two C-terminal large repetitive regions, both of which contain a high percentage of glutamine and glutamic acid residues. This protein is a retinal-specific protein. Its exact length varies …	0	0	pos_not_covered	0	RPKM:0.01,TPM:0.03
LMS11	9	100970972	C	T	0.53	het	TGGCAGTAGC,GATGGTGGGG	exonic	TBC1D2	nonsynonymous SNV	TBC1D2:NM_001267572:exon3:c.G748A:p.G250S,TBC1D2:NM_001267571:exon9:c.G2128A:p.G710S,TBC1D2:NM_018421:exon9:c.G2128A:p.G710S,	55357	TBC1 domain family, member 2 (TBC1D2)	TBC1D2:n/a	0	0	var_expressed	16	RPKM:4.36,TPM:11.25
LMS11	11	18313482	T	A	0.63	het	TGGCAAATGT,TTTTCTAAAT	exonic	HPS5	nonsynonymous SNV	HPS5:NM_181508:exon15:c.A1605T:p.K535N,HPS5:NM_007216:exon15:c.A1605T:p.K535N,HPS5:NM_181507:exon16:c.A1947T:p.K649N,	11234	Hermansky-Pudlak syndrome 5 (HPS5),	HPS5:This gene encodes a protein that may play a role in organelle biogenesis associated with melanosomes, platelet dense granules, and lysosomes. This protein interacts with Hermansky-Pudlak syndrome 6 protein and may interact with the cytoplasmic domain of integrin, alpha-3. Mutations in this gene are associated with Hermansky-Pudlak syndrome type 5. Multiple transcript variants encoding two di…	0	0	var_expressed	15	RPKM:5.43,TPM:14.03
LMS11	11	22387184	G	C	0.18	het	AAGAACGTAG,TACATAGAAG	exonic	SLC17A6	nonsynonymous SNV	SLC17A6:NM_020346:exon7:c.G840C:p.R280S,	57084	solute carrier family 17 (sodium-dependent inorganic phosphate cotransporter), member 6 (SLC17A6)	SLC17A6:NA	0	0	pos_not_covered	0	RPKM:0.00,TPM:0.0
LMS11	11	62292518	T	C	0.1	het	AATATCCACG,CAGGAACTTT	exonic	AHNAK	nonsynonymous SNV	AHNAK:NM_001620:exon5:c.A9371G:p.D3124G,	79026	AHNAK nucleoprotein (AHNAK),	AHNAK:NA	0	0	var_expressed	10	RPKM:26.95,TPM:69.61
LMS11	11	65810345	G	A	0.19	het	GCCCGCGCGC,CCACGTGGCG	exonic	GAL3ST3	nonsynonymous SNV	GAL3ST3:NM_033036:exon3:c.C929T:p.A310V,	89792	galactose-3-O-sulfotransferase 3 (GAL3ST3)	GAL3ST3:This gene encodes a member of the galactose-3-O-sulfotransferase protein family. The product of this gene catalyzes sulfonation by transferring a sulfate group to the 3' position of galactose in N-acetyllactosamine in both type 2 (Gal-beta-1-4GlcNAc-R) oligosaccharides and core-2-branched O-glycans, but not on type 1 or core-1-branched structures. This gene, which has also been referred t…	0	0	pos_unclear	0	RPKM:1.39,TPM:3.6
LMS11	11	123810588	A	G	0.32	het	GCTCTCAGGC,ACCCTACCAT	exonic	OR4D5	nonsynonymous SNV	OR4D5:NM_001001965:exon1:c.A265G:p.N89D,	219875	olfactory receptor, family 4, subfamily D, member 5 (OR4D5)	OR4D5:Olfactory receptors interact with odorant molecules in the nose, to initiate a neuronal response that triggers the perception of a smell. The olfactory receptor proteins are members of a large family of G-protein-coupled receptors (GPCR) arising from single coding-exon genes. Olfactory receptors share a 7-transmembrane domain structure with many neurotransmitter and hormone receptors and ar…	0	0	pos_not_covered	0	RPKM:0.00,TPM:0.0
LMS11	12	105521009	C	A	0.06	het	AAAAAGTCTT,AAGCCATTAA	exonic	KIAA1033	nonsynonymous SNV	KIAA1033:NM_015275:exon13:c.C1141A:p.Q381K,	23325	KIAA1033 (KIAA1033)	KIAA1033:n/a	0	KIAA1033;basechange=c.1141C>A;AAchange=p.Q381K;tissue=skin	var_notexpressed	1	RPKM:10.23,TPM:26.42
LMS11	12	129559466	T	A	0.71	het	ATAGGCCACT,GAATTTGGGG	exonic	TMEM132D	stopgain SNV	TMEM132D:NM_133448:exon9:c.A2254T:p.K752X,	121256	transmembrane protein 132D (TMEM132D)	TMEM132D:n/a	0	0	pos_not_covered	0	RPKM:0.00,TPM:0.0
LMS11	14	100158151	G	A	0.29	het	GCGGGTCAAC,TCTTCCACAA	exonic	CYP46A1	nonsynonymous SNV	CYP46A1:NM_006668:exon3:c.G235A:p.V79I,	10858	cytochrome P450, family 46, subfamily A, polypeptide 1 (CYP46A1)	CYP46A1:n/a	0	0	var_expressed	3	RPKM:1.23,TPM:3.17
LMS11	15	25223384	C	A	0.37	het	CATGGGCCCA,CAATTGGGCT	exonic	SNRPN	nonsynonymous SNV	SNRPN:NM_022807:exon12:c.C604A:p.P202T,SNRPN:NM_022806:exon11:c.C604A:p.P202T,SNRPN:NM_022805:exon11:c.C604A:p.P202T,SNRPN:NM_022808:exon11:c.C604A:p.P202T,SNRPN:NM_003097:exon9:c.C604A:p.P202T,	6638	small nuclear ribonucleoprotein polypeptide N (SNRPN),	SNRPN:The protein encoded by this gene is one polypeptide of a small nuclear ribonucleoprotein complex and belongs to the snRNP SMB/SMN family. The protein plays a role in pre-mRNA processing, possibly tissue-specific alternative splicing events. Although individual snRNPs are believed to recognize specific nucleic acid sequences through RNA-RNA base pairing, the specific role of this family memb…	0	0	var_expressed	4	RPKM:101.11,TPM:261.19
LMS11	15	49935552	C	A	0.11	het	GAGTTGAAAA,AAGAAAAACT	exonic	DTWD1	nonsynonymous SNV	DTWD1:NM_001144955:exon5:c.C692A:p.T231K,DTWD1:NM_020234:exon6:c.C692A:p.T231K,	56986	DTW domain containing 1 (DTWD1),	DTWD1:n/a	0	0	pos_unclear	2	RPKM:13.24,TPM:34.21
LMS11	15	90210978	G	A	0.08	het	CCTCCGCCGG,ACACCGCCTG	exonic	PLIN1	nonsynonymous SNV	PLIN1:NM_002666:exon7:c.C818T:p.S273F,PLIN1:NM_001145311:exon7:c.C818T:p.S273F,	5346	perilipin 1 (PLIN1),	PLIN1:The protein encoded by this gene coats lipid storage droplets in adipocytes, thereby protecting them until they can be broken down by hormone-sensitive lipase. The encoded protein is the major cAMP-dependent protein kinase substrate in adipocytes and, when unphosphorylated, may play a role in the inhibition of lipolysis. Alternatively spliced transcript variants varying in the 5' UTR, but e…	0	0	pos_unclear	0	RPKM:0.33,TPM:0.85
LMS11	16	31283310	T	G	0.19	het	ATCCGCAAAG,GGTGTAAGCT	exonic	ITGAM	nonsynonymous SNV	ITGAM:NM_000632:exon7:c.T701G:p.V234G,ITGAM:NM_001145808:exon7:c.T701G:p.V234G,	3684	integrin, alpha M (complement component 3 receptor 3 subunit) (ITGAM),	ITGAM:n/a	0	0	var_notexpressed	0	RPKM:11.11,TPM:28.69
LMS11	16	67973973	C	G	0.07	het	CTGTGGCTGG,GGCCCTGCCA	exonic	LCAT	nonsynonymous SNV	LCAT:NM_000229:exon6:c.G1157C:p.R386P,	3931	lecithin-cholesterol acyltransferase (LCAT)	LCAT:This gene encodes the extracellular cholesterol esterifying enzyme, lecithin-cholesterol acyltransferase. The esterification of cholesterol is required for cholesterol transport. Mutations in this gene have been found to cause fish-eye disease as well as LCAT deficiency.	0	0	pos_unclear	1	RPKM:10.87,TPM:28.07
LMS11	17	8790468	C	T	0.14	het	GCGCTCATAC,AGGGGTCCAG	exonic	PIK3R5	stopgain SNV	PIK3R5:NM_014308:exon12:c.G1850A:p.W617X,PIK3R5:NM_001251852:exon11:c.G692A:p.W231X,PIK3R5:NM_001251851:exon12:c.G692A:p.W231X,PIK3R5:NM_001251855:exon11:c.G692A:p.W231X,PIK3R5:NM_001142633:exon12:c.G1850A:p.W617X,PIK3R5:NM_001251853:exon11:c.G692A:p.W231X,	23533	phosphoinositide-3-kinase, regulatory subunit 5 (PIK3R5),	PIK3R5:Phosphatidylinositol 3-kinases (PI3Ks) phosphorylate the inositol ring of phosphatidylinositol at the 3-prime position, and play important roles in cell growth, proliferation, differentiation, motility, survival and intracellular trafficking. The PI3Ks are divided into three classes: I, II and III, and only the class I PI3Ks are involved in oncogenesis. This gene encodes the 101 kD regulat…	0	0	var_notexpressed	0	RPKM:3.52,TPM:9.09
LMS11	17	17700083	C	G	0.06	het	AAGAGGATGT,TTCTCCCAAG	exonic	RAI1	nonsynonymous SNV	RAI1:NM_030665:exon3:c.C3821G:p.S1274C,	10743	retinoic acid induced 1 (RAI1)	RAI1:This gene is located within the Smith-Magenis syndrome region on chromosome 17. It is highly similar to its mouse counterpart and is expressed at high levels mainly in neuronal tissues. The protein encoded by this gene includes a polymorphic polyglutamine tract in the N-terminal domain. Expression of the mouse counterpart in neurons is induced by retinoic acid. This gene is associated with b…	0	0	var_expressed	3	RPKM:4.45,TPM:11.49
LMS11	17	36484186	G	A	0.25	het	TCCCACTCTG,GGTTGGCTTC	exonic	GPR179	nonsynonymous SNV	GPR179:NM_001004334:exon11:c.C5266T:p.P1756S,	440435	G protein-coupled receptor 179 (GPR179)	GPR179:n/a	0	0	var_expressed	1	RPKM:0.03,TPM:0.08
LMS11	17	47118863	G	A	0.59	het	CCATCTCCTC,TAAGGCTCTC	splicing	IGF2BP1(NM_006546:exon8:c.941+1G>A,NM_001160423:exon6:c.524+1G>A)	splicing	0	10642	insulin-like growth factor 2 mRNA binding protein 1 (IGF2BP1),	IGF2BP1:This gene encodes a member of the insulin-like growth factor 2 mRNA-binding protein family. The protein encoded by this gene contains four K homology domains and two RNA recognition motifs. It functions by binding to the mRNAs of certain genes, including insulin-like growth factor 2, beta-actin and beta-transducin repeat-containing protein, and regulating their translation. Two transcript…	0	0	pos_unclear	0	RPKM:0.01,TPM:0.02
LMS11	17	79254460	T	C	0.11	het	GAAGACGCCC,CCCAGCGGAC	exonic	SLC38A10	nonsynonymous SNV	SLC38A10:NM_138570:exon6:c.A575G:p.E192G,SLC38A10:NM_001037984:exon6:c.A575G:p.E192G,	124565	solute carrier family 38, member 10 (SLC38A10),	SLC38A10:NA	0	0	var_expressed	13	RPKM:25.75,TPM:66.51
LMS11	18	166793	G	A	0.22	het	ACAGGATGAT,ATTGGGGAAA	exonic	USP14	nonsynonymous SNV	USP14:NM_005151:exon3:c.G169A:p.D57N,USP14:NM_001037334:exon3:c.G169A:p.D57N,	9097	ubiquitin specific peptidase 14 (tRNA-guanine transglycosylase) (USP14),	USP14:This gene encodes a member of the ubiquitin-specific processing (UBP) family of proteases that is a deubiquitinating enzyme (DUB) with His and Cys domains. This protein is located in the cytoplasm and cleaves the ubiquitin moiety from ubiquitin-fused precursors and ubiquitinylated proteins. Mice with a mutation that results in reduced expression of the ortholog of this protein are retarded …	0	0	var_expressed	12	RPKM:9.61,TPM:24.82
LMS11	18	67687924	G	A	0.69	het	CTGCTGAACC,TGGTGTTCTC	exonic	RTTN	nonsynonymous SNV	RTTN:NM_173630:exon45:c.C6080T:p.T2027M,	25914	rotatin (RTTN)	RTTN:n/a	0	RTTN;basechange=c.6080C>T;AAchange=p.T2027M;tissue=lung	var_expressed_mono	41	RPKM:2.46,TPM:6.35
LMS11	19	501714	C	A	0.26	het	ACCACCTCCC,GGAGTCTCCC	exonic	MADCAM1	nonsynonymous SNV	MADCAM1:NM_130760:exon4:c.C713A:p.P238Q,	8174	mucosal vascular addressin cell adhesion molecule 1 (MADCAM1),	MADCAM1:The protein encoded by this gene is an endothelial cell adhesion molecule that interacts preferentially with the leukocyte beta7 integrin LPAM-1 (alpha4beta7), L-selectin, and VLA-4 (alpha4beta1) on myeloid cells to direct leukocytes into mucosal and inflamed tissues. It is a member of the immunoglobulin family and is similar to ICAM1 and VCAM1. At least seven alternatively spliced transc…	0	0	pos_unclear	0	RPKM:0.07,TPM:0.18
LMS11	19	7987551	G	A	0.82	hom	CGAGCACAGC,AACTGAAATC	exonic	SNAPC2	nonsynonymous SNV	SNAPC2:NM_003083:exon5:c.G907A:p.E303K,	6618	small nuclear RNA activating complex, polypeptide 2, 45kDa (SNAPC2),	SNAPC2:This gene encodes a subunit of the snRNA-activating protein complex which is associated with the TATA box-binding protein. The encoded protein is necessary for RNA polymerase II and III dependent small-nuclear RNA gene transcription. Alternative splicing results in multiple transcript variants.	0	0	var_expressed_mono_hom	230	RPKM:22.09,TPM:57.05
LMS11	19	36211499	T	C	0.17	het	CCTCCACCCC,CCCACCCCCT	exonic	KMT2B	nonsynonymous SNV	KMT2B:NM_014727:exon3:c.T1250C:p.L417P,	9757	myeloid/lymphoid or mixed-lineage leukemia 4 (MLL4)	KMT2B:This gene encodes a protein which contains multiple domains including a CXXC zinc finger, three PHD zinc fingers, two FY-rich domains, and a SET (suppressor of variegation, enhancer of zeste, and trithorax) domain. The SET domain is a conserved C-terminal domain that characterizes proteins of the MLL (mixed-lineage leukemia) family. This gene is ubiquitously expressed in adult tissues. It i…	0	0	var_expressed	2	RPKM:12.13,TPM:31.33
LMS11	19	36278850	T	C	0.07	het	TCACCCCCAC,CCACAGGTCC	exonic	ARHGAP33	nonsynonymous SNV	ARHGAP33:NM_052948:exon21:c.T2900C:p.L967P,ARHGAP33:NM_001172630:exon21:c.T2891C:p.L964P,	115703	Rho GTPase activating protein 33 (ARHGAP33),	ARHGAP33:This gene encodes a member of the sorting nexin family. Members of this family contain a phox (PX) domain, which is a phosphoinositide binding domain, and are involved in intracellular trafficking. Alternative splice variants encoding different isoforms have been identified in this gene.	0	ARHGAP33;basechange=c.2900T>C;AAchange=p.L967P;tissue=breast	var_expressed	5	RPKM:12.16,TPM:31.41
LMS11	20	31656655	G	A	0.19	het	CTGTTCCTGC,GGTGAGGGAA	exonic	BPIFB3	nonsynonymous SNV	BPIFB3:NM_182658:exon10:c.G1025A:p.R342Q,	359710	BPI fold containing family B, member 3 (BPIFB3)	BPIFB3:n/a	0	0	pos_not_covered	0	RPKM:0.00,TPM:0.0
LMS11	20	53260067	G	A	0.06	het	AGCGCCTACT,GCAGCACATC	exonic	DOK5	stopgain SNV	DOK5:NM_018431:exon7:c.G806A:p.W269X,	55816	docking protein 5 (DOK5)	DOK5:The protein encoded by this gene is a member of the DOK family of membrane proteins, which are adapter proteins involved in signal transduction. The encoded protein interacts with phosphorylated receptor tyrosine kinases to mediate neurite outgrowth and activation of the MAP kinase pathway. In contrast to other DOK family proteins, this protein does not interact with RASGAP.	0	0	var_expressed	11	RPKM:9.28,TPM:23.97
LMS11	20	61542720	C	T	0.31	het	GCCGCGGCGC,GCGCAATGGT	exonic	DIDO1	nonsynonymous SNV	DIDO1:NM_022105:exon3:c.G245A:p.R82Q,DIDO1:NM_001193370:exon3:c.G245A:p.R82Q,DIDO1:NM_080797:exon3:c.G245A:p.R82Q,DIDO1:NM_001193369:exon3:c.G245A:p.R82Q,DIDO1:NM_080796:exon3:c.G245A:p.R82Q,DIDO1:NM_033081:exon3:c.G245A:p.R82Q,	11083	death inducer-obliterator 1 (DIDO1),	DIDO1:Apoptosis, a major form of cell death, is an efficient mechanism for eliminating unwanted cells and is of central importance for development and homeostasis in metazoan animals. In mice, the death inducer-obliterator-1 gene is upregulated by apoptotic signals and encodes a cytoplasmic protein that translocates to the nucleus upon apoptotic signal activation. When overexpressed, the mouse pr…	0	0	var_expressed	32	RPKM:5.78,TPM:14.94
LMS11	22	21800571	A	G	0.33	het	GCACGTGGAG,CTCACACGGA	exonic	HIC2	nonsynonymous SNV	HIC2:NM_015094:exon3:c.A1387G:p.T463A,	23119	hypermethylated in cancer 2 (HIC2)	HIC2:NA	0	0	var_expressed	2	RPKM:1.04,TPM:2.69
LMS11	22	38155448	G	A	0.08	het	CACTGTGCCC,TTTTACAGAC	exonic	TRIOBP	nonsynonymous SNV	TRIOBP:NM_138632:exon8:c.G1210A:p.V404I,	11078	TRIO and F-actin binding protein (TRIOBP),	TRIOBP:This gene encodes a protein with an N-terminal pleckstrin homology domain and a C-terminal coiled-coil region. The protein interacts with trio, which is involved with neural tissue development and controlling actin cytoskeleton organization, cell motility and cell growth. The protein also associates with F-actin and stabilizes F-actin structures. Mutations in this gene have been associated…	0	0	var_expressed	3	RPKM:19.94,TPM:51.5
LMS11	22	42341917	C	A	0.4	het	TGGCTCTCAC,TGTATTTGCT	exonic	CENPM	nonsynonymous SNV	CENPM:NM_024053:exon3:c.G230T:p.S77I,CENPM:NM_001002876:exon3:c.G230T:p.S77I,	79019	centromere protein M (CENPM),	CENPM:The centromere is a specialized chromatin domain, present throughout the cell cycle, that acts as a platform on which the transient assembly of the kinetochore occurs during mitosis. All active centromeres are characterized by the presence of long arrays of nucleosomes in which CENPA (MIM 117139) replaces histone H3 (see MIM 601128). CENPM is an additional factor required for centromere ass…	0	0	var_expressed	7	RPKM:18.57,TPM:47.98
LMS11	X	6451791	C	T	0.07	het	GCCGTCTACA,ACTCGGTAGT	exonic	VCX3A	nonsynonymous SNV	VCX3A:NM_016379:exon3:c.G556A:p.V186M,	51481	variable charge, X-linked 3A (VCX3A)	VCX3A:This gene belongs to the VCX/Y gene family, which has multiple members on both X and Y chromosomes, and all are expressed exclusively in male germ cells. The X-linked members are clustered on chromosome Xp22 and Y-linked members are two identical copies of the gene within a palindromic region on Yq11. The family members share a high degree of sequence identity, with the exception that a 30-…	0	0	pos_not_covered	0	RPKM:0.00,TPM:0.0
LMS11	X	48317404	A	G	0.18	het	GACTCCCAGG,CTCCAAAGCA	exonic	SLC38A5	nonsynonymous SNV	SLC38A5:NM_033518:exon17:c.T1334C:p.V445A,	92745	solute carrier family 38, member 5 (SLC38A5)	SLC38A5:The protein encoded by this gene is a system N sodium-coupled amino acid transporter involved in the transfer of glutamine, asparagine, histidine, serine, alanine, and glycine. The encoded protein does not transport charged amino acids, imino acids, or N-alkylated amino acids. This transporter is not inhibited by lithium.[provided by RefSeq, Jun 2010].	0	0	var_expressed	6	RPKM:4.10,TPM:10.6
LMS12	1	34330255	G	T	0.18	het	TAAGTACTTC,AGGAACTTGA	exonic	HMGB4	stopgain SNV	HMGB4:NM_145205:exon2:c.G463T:p.E155X,	127540	high mobility group box 4 (HMGB4),	HMGB4:NA	0	HMGB4;basechange=c.463G>C;AAchange=p.E155Q;tissue=lung	pos_not_covered	0	RPKM:0.00,TPM:0.0
LMS12	1	152732121	G	T	0.16	het	GCTGCGTCAA,GGTCCCTCCT	exonic	KPRP	nonsynonymous SNV	KPRP:NM_001025231:exon2:c.G57T:p.K19N,	448834	keratinocyte proline-rich protein (KPRP)	KPRP:n/a	0	0	pos_not_covered	0	RPKM:0.01,TPM:0.02
LMS12	1	155026809	C	T	0.12	het	GGTCCTGACC,CAGAGAGAAG	exonic	ADAM15	nonsynonymous SNV	ADAM15:NM_001261465:exon6:c.C439T:p.P147S,ADAM15:NM_207196:exon6:c.C439T:p.P147S,ADAM15:NM_001261466:exon6:c.C391T:p.P131S,ADAM15:NM_207195:exon6:c.C439T:p.P147S,ADAM15:NM_207191:exon6:c.C439T:p.P147S,ADAM15:NM_207197:exon6:c.C439T:p.P147S,ADAM15:NM_001261464:exon6:c.C469T:p.P157S,ADAM15:NM_003815:exon6:c.C439T:p.P147S,ADAM15:NM_207194:exon6:c.C439T:p.P147S,	8751	ADAM metallopeptidase domain 15 (ADAM15),	ADAM15:The protein encoded by this gene is a member of the ADAM (a disintegrin and metalloproteinase) protein family. ADAM family members are type I transmembrane glycoproteins known to be involved in cell adhesion and proteolytic ectodomain processing of cytokines and adhesion molecules. This protein contains multiple functional domains including a zinc-binding metalloprotease domain, a disinteg…	0	0	var_expressed	10	RPKM:65.68,TPM:181.82
LMS12	1	161021398	C	T	0.36	het	AGTGCTTCTG,CTCAGGCTCC	exonic	ARHGAP30	nonsynonymous SNV	ARHGAP30:NM_181720:exon10:c.G1126A:p.A376T,ARHGAP30:NM_001025598:exon10:c.G1126A:p.A376T,	257106	Rho GTPase activating protein 30 (ARHGAP30),	ARHGAP30:n/a	0	0	pos_unclear	0	RPKM:12.75,TPM:35.28
LMS12	1	168007693	C	T	0.21	het	GGAACAACTA,AAGCACAATA	exonic	DCAF6	nonsynonymous SNV	DCAF6:NM_001198957:exon12:c.C1601T:p.T534I,DCAF6:NM_001198956:exon13:c.C1694T:p.T565I,DCAF6:NM_001017977:exon11:c.C1463T:p.T488I,DCAF6:NM_018442:exon12:c.C1523T:p.T508I,	55827	DDB1 and CUL4 associated factor 6 (DCAF6),	DCAF6:n/a	0	0	var_expressed	27	RPKM:26.57,TPM:73.57
LMS12	2	60688968	A	G	0.11	het	CAGAGGAGGG,GGGGGGGCGT	exonic	BCL11A	nonsynonymous SNV	BCL11A:NM_022893:exon4:c.T1079C:p.L360P,BCL11A:NM_018014:exon4:c.T1079C:p.L360P,	53335	B-cell CLL/lymphoma 11A (zinc finger protein) (BCL11A),	BCL11A:This gene encodes a C2H2 type zinc-finger protein by its similarity to the mouse Bcl11a/Evi9 protein. The corresponding mouse gene is a common site of retroviral integration in myeloid leukemia, and may function as a leukemia disease gene, in part, through its interaction with BCL6. During hematopoietic cell differentiation, this gene is down-regulated. It is possibly involved in lymphoma …	somaticMutTumor:B-CLL (BCL11A)	0	var_expressed	1	RPKM:0.15,TPM:0.43
LMS12	2	99778527	C	G	0.05	het	ATTTTACAGT,AATTTCCAAT	exonic	LIPT1	stopgain SNV	LIPT1:NM_001204830:exon3:c.C107G:p.S36X,LIPT1:NM_145197:exon4:c.C107G:p.S36X,LIPT1:NM_145199:exon2:c.C107G:p.S36X,LIPT1:NM_145198:exon4:c.C107G:p.S36X,LIPT1:NM_015929:exon3:c.C107G:p.S36X,	51601	lipoyltransferase 1 (LIPT1), nuclear gene encoding mitochondrial protein,	LIPT1:The process of transferring lipoic acid to proteins is a two-step process. The first step is the activation of lipoic acid by lipoate-activating enzyme to form lipoyl-AMP. For the second step, the protein encoded by this gene transfers the lipoyl moiety to apoproteins. Alternative splicing results in multiple transcript variants. A related pseudogene has been identified on chromosome 13. Re…	0	0	pos_unclear	0	RPKM:3.38,TPM:9.35
LMS12	2	136581470	C	T	0.55	het	GGCCCACTCA,CTTCAAAAAG	splicing	LCT(NM_002299:exon5:c.907+1G>A)	splicing	0	3938	lactase (LCT)	LCT:The protein encoded by this gene belongs to the family 1 of glycosyl hydrolases. The protein is integral to plasma membrane and has both phlorizin hydrolase activity and lactase activity.	0	0	pos_not_covered	0	RPKM:0.01,TPM:0.03
LMS12	2	159107340	T	A	0.27	het	AGTTTCTCTT,CTCCTCTTCC	exonic	CCDC148	stopgain SNV	CCDC148:NM_138803:exon10:c.A1195T:p.K399X,	130940	coiled-coil domain containing 148 (CCDC148),	CCDC148:n/a	0	0	var_notexpressed	0	RPKM:0.03,TPM:0.08
LMS12	3	154032965	C	G	0.37	het	TGATCTGTTC,TGATTCTAAA	exonic	DHX36	nonsynonymous SNV	DHX36:NM_001114397:exon3:c.G473C:p.R158T,DHX36:NM_020865:exon3:c.G473C:p.R158T,	170506	DEAH (Asp-Glu-Ala-His) box polypeptide 36 (DHX36),	DHX36:This gene is a member of the DEAH-box family of RNA-dependent NTPases which are named after the conserved amino acid sequence Asp-Glu-Ala-His in motif II. The protein encoded by this gene has been shown to enhance the deadenylation and decay of mRNAs with 3'-UTR AU-rich elements (ARE-mRNA). The protein has also been shown to resolve into single strands the highly stable tetramolecular DNA c…	0	0	var_expressed	59	RPKM:19.57,TPM:54.19
LMS12	4	103789894	G	C	0.13	het	CTTTCGGTTA,AAAGCATTCT	exonic	UBE2D3	nonsynonymous SNV	UBE2D3:NM_181893:exon1:c.C8G:p.P3R,	7323	ubiquitin-conjugating enzyme E2D 3 (UBE2D3),	UBE2D3:The modification of proteins with ubiquitin is an important cellular mechanism for targeting abnormal or short-lived proteins for degradation. Ubiquitination involves at least three classes of enzymes: ubiquitin-activating enzymes, or E1s, ubiquitin-conjugating enzymes, or E2s, and ubiquitin-protein ligases, or E3s. This gene encodes a member of the E2 ubiquitin-conjugating enzyme family. …	0	0	var_expressed	2	RPKM:54.75,TPM:151.55
LMS12	5	5461174	C	G	0.31	het	ACTTCTGAAC,AGACCGTATC	exonic	KIAA0947	nonsynonymous SNV	KIAA0947:NM_015325:exon13:c.C1727G:p.P576R,	23379	KIAA0947 (KIAA0947)	KIAA0947:n/a	0	0	var_expressed	47	RPKM:10.41,TPM:28.8
LMS12	5	140772478	A	G	0.19	het	CAGATTCGCT,CTCTGTGCCA	exonic	PCDHGA8	nonsynonymous SNV	PCDHGA8:NM_032088:exon1:c.A98G:p.Y33C,PCDHGA8:NM_014004:exon1:c.A98G:p.Y33C,	9708	protocadherin gamma subfamily A, 8 (PCDHGA8),	PCDHGA8:This gene is a member of the protocadherin gamma gene cluster, one of three related clusters tandemly linked on chromosome five. These gene clusters have an immunoglobulin-like organization, suggesting that a novel mechanism may be involved in their regulation and expression. The gamma gene cluster includes 22 genes divided into 3 subfamilies. Subfamily A contains 12 genes, subfamily B co…	0	0	pos_unclear	0	RPKM:16.70,TPM:46.22
LMS12	5	169101322	C	T	0.39	het	GGAGCGTTTT,TCCAGGTGCA	exonic	DOCK2	nonsynonymous SNV	DOCK2:NM_004946:exon6:c.C343T:p.L115F,	1794	dedicator of cytokinesis 2 (DOCK2)	DOCK2:The protein encoded by this gene belongs to the CDM protein family. It is specifically expressed in hematopoietic cells, predominantly in the peripheral blood leukocytes, and is involved in remodeling of the actin cytoskeleton required for lymphocyte migration, through the activation of RAC. Mice lacking this gene show a severe impairment in the migration and homing of lymphocytes. These mu…	0	0	var_notexpressed	0	RPKM:14.19,TPM:39.29
LMS12	6	88331715	A	G	0.38	het	CTCTTGACCA,TGAGAGATAT	exonic	ORC3	nonsynonymous SNV	ORC3:NM_001197259:exon10:c.A740G:p.N247S,ORC3:NM_181837:exon11:c.A1169G:p.N390S,ORC3:NM_012381:exon11:c.A1169G:p.N390S,	23595	origin recognition complex, subunit 3 (ORC3),	ORC3:The origin recognition complex (ORC) is a highly conserved six subunits protein complex essential for the initiation of the DNA replication in eukaryotic cells. Studies in yeast demonstrated that ORC binds specifically to origins of replication and serves as a platform for the assembly of additional initiation factors such as Cdc6 and Mcm proteins. The protein encoded by this gene is a subun…	0	0	var_expressed	2	RPKM:13.28,TPM:36.76
LMS12	7	87849322	G	C	0.35	het	GCCGGCGCCA,GATGCCCCGG	exonic	SRI	nonsynonymous SNV	SRI:NM_003130:exon1:c.C20G:p.P7R,SRI:NM_001256891:exon1:c.C20G:p.P7R,	6717	sorcin (SRI),	SRI:n/a	0	0	var_expressed	60	RPKM:39.25,TPM:108.66
LMS12	7	100075009	A	G	0.12	het	CTCCGCTTCC,CCCTCAGAGA	exonic	TSC22D4	nonsynonymous SNV	TSC22D4:NM_030935:exon2:c.T653C:p.V218A,	81628	TSC22 domain family, member 4 (TSC22D4)	TSC22D4:TSC22D4 is a member of the TSC22 domain family of leucine zipper transcriptional regulators (see TSC22D3; MIM 300506) (Kester et al., 1999 [PubMed 10488076]; Fiorenza et al., 2001 [PubMed 11707329]).[supplied by OMIM, Mar 2008].	0	0	var_expressed	51	RPKM:27.66,TPM:76.58
LMS12	9	73151726	T	A	0.36	het	AGCCCAAGGA,GTTCACGGAA	exonic	TRPM3	nonsynonymous SNV	TRPM3:NM_001007471:exon25:c.A4267T:p.I1423F,TRPM3:NM_206946:exon26:c.A3883T:p.I1295F,TRPM3:NM_206944:exon24:c.A3778T:p.I1260F,TRPM3:NM_024971:exon26:c.A3844T:p.I1282F,TRPM3:NM_020952:exon25:c.A3808T:p.I1270F,TRPM3:NM_206947:exon25:c.A3853T:p.I1285F,TRPM3:NM_206945:exon25:c.A3814T:p.I1272F,	80036	transient receptor potential cation channel, subfamily M, member 3 (TRPM3),	TRPM3:The product of this gene belongs to the family of transient receptor potential (TRP) channels. TRP channels are cation-selective channels important for cellular calcium signaling and homeostasis. The protein encoded by this gene mediates calcium entry, and this entry is potentiated by calcium store depletion. Alternatively spliced transcript variants encoding different isoforms have been id…	0	0	pos_not_covered	0	RPKM:0.04,TPM:0.1
LMS12	10	71877613	C	A	0.24	het	TCCTTCACTT,CTGCCGGACG	exonic	AIFM2	stopgain SNV	AIFM2:NM_032797:exon6:c.G571T:p.E191X,AIFM2:NM_001198696:exon6:c.G571T:p.E191X,	84883	apoptosis-inducing factor, mitochondrion-associated, 2 (AIFM2),	AIFM2:This gene encodes a flavoprotein oxidoreductase that binds single stranded DNA and is thought to contribute to apoptosis in the presence of bacterial and viral DNA. The expression of this gene is also found to be induced by tumor suppressor protein p53 in colon cancer cells.	0	0	var_expressed	2	RPKM:6.77,TPM:18.74
LMS12	10	115457272	G	T	0.38	het	GATCAGGGCT,TATTGAAGAG	exonic	CASP7	nonsynonymous SNV	CASP7:NM_001267057:exon2:c.G244T:p.V82L,CASP7:NM_001267056:exon2:c.G20T:p.C7F,CASP7:NM_033339:exon3:c.G20T:p.C7F,CASP7:NM_001227:exon2:c.G20T:p.C7F,CASP7:NM_033340:exon2:c.G20T:p.C7F,CASP7:NM_033338:exon3:c.G119T:p.C40F,	840	caspase 7, apoptosis-related cysteine peptidase (CASP7), transcript variant beta	CASP7:This gene encodes a protein which is a member of the cysteine-aspartic acid protease (caspase) family. Sequential activation of caspases plays a central role in the execution-phase of cell apoptosis. Caspases exist as inactive proenzymes which undergo proteolytic processing at conserved aspartic residues to produce two subunits, large and small, that dimerize to form the active enzyme. The …	0	CASP7;basechange=c.119G>A;AAchange=p.C40Y;tissue=oesophagus	var_expressed	26	RPKM:8.52,TPM:23.58
LMS12	11	30034023	C	T	0.23	het	ACAGGCCCCG,GTGACTGGTG	exonic	KCNA4	nonsynonymous SNV	KCNA4:NM_002233:exon2:c.G203A:p.R68H,	3739	potassium voltage-gated channel, shaker-related subfamily, member 4 (KCNA4)	KCNA4:Potassium channels represent the most complex class of voltage-gated ion channels from both functional and structural standpoints. Their diverse functions include regulating neurotransmitter release, heart rate, insulin secretion, neuronal excitability, epithelial electrolyte transport, smooth muscle contraction, and cell volume. Four sequence-related potassium channel genes - shaker, shaw,…	0	KCNA4;basechange=c.203G>A;AAchange=p.R68H;tissue=large_intestine	pos_not_covered	0	RPKM:0.38,TPM:1.05
LMS12	11	56128351	C	A	0.13	het	GTGGTTGGTT,CTTGATTATA	exonic	OR8J1	nonsynonymous SNV	OR8J1:NM_001005205:exon1:c.C629A:p.S210Y,	219477	olfactory receptor, family 8, subfamily J, member 1 (OR8J1)	OR8J1:Olfactory receptors interact with odorant molecules in the nose, to initiate a neuronal response that triggers the perception of a smell. The olfactory receptor proteins are members of a large family of G-protein-coupled receptors (GPCR) arising from single coding-exon genes. Olfactory receptors share a 7-transmembrane domain structure with many neurotransmitter and hormone receptors and ar…	0	OR8J1;basechange=c.629C>A;AAchange=p.S210Y;tissue=large_intestine	pos_not_covered	0	RPKM:0.00,TPM:0.0
LMS12	12	50589634	T	G	0.06	het	TCGGCAGGGG,GGAACGGACT	exonic	LIMA1	nonsynonymous SNV	LIMA1:NM_001113546:exon8:c.A1009C:p.T337P,LIMA1:NM_001243775:exon2:c.A103C:p.T35P,LIMA1:NM_016357:exon8:c.A1009C:p.T337P,LIMA1:NM_001113547:exon5:c.A529C:p.T177P,	51474	LIM domain and actin binding 1 (LIMA1),	LIMA1:This gene encodes a cytoskeleton-associated protein that inhibits actin filament depolymerization and cross-links filaments in bundles. It is downregulated in some cancer cell lines. Alternatively spliced transcript variants encoding different isoforms have been described for this gene, and expression of some of the variants maybe independently regulated.	0	0	var_expressed	3	RPKM:17.06,TPM:47.24
LMS12	12	53645730	G	C	0.38	het	CGGGATGGCA,CGAGCGAGGC	exonic	MFSD5	nonsynonymous SNV	MFSD5:NM_001170790:exon1:c.G214C:p.A72P,	84975	major facilitator superfamily domain containing 5 (MFSD5),	MFSD5:NA	0	0	var_expressed	3	RPKM:9.38,TPM:25.96
LMS12	12	102069148	A	C	0.37	het	ACTCCACCAA,GGATGATGGA	exonic	MYBPC1	nonsynonymous SNV	MYBPC1:NM_001254721:exon23:c.A2756C:p.K919T,MYBPC1:NM_002465:exon26:c.A2888C:p.K963T,MYBPC1:NM_206820:exon25:c.A2867C:p.K956T,MYBPC1:NM_001254723:exon23:c.A2774C:p.K925T,MYBPC1:NM_001254718:exon25:c.A2867C:p.K956T,MYBPC1:NM_001254722:exon22:c.A2735C:p.K912T,MYBPC1:NM_001254720:exon23:c.A2777C:p.K926T,MYBPC1:NM_001254719:exon24:c.A2813C:p.K938T,MYBPC1:NM_206819:exon26:c.A2888C:p.K963T,MYBPC1:NM_20…	4604	myosin binding protein C, slow type (MYBPC1),	MYBPC1:This gene encodes a member of the myosin-binding protein C family. Myosin-binding protein C family members are myosin-associated proteins found in the cross-bridge-bearing zone (C region) of A bands in striated muscle. The encoded protein is the slow skeletal muscle isoform of myosin-binding protein C and plays an important role in muscle contraction by recruiting muscle-type creatine kina…	0	0	pos_not_covered	0	RPKM:0.01,TPM:0.02
LMS12	13	48951169	A	G	0.23	het	ATTGGATCAC,GGTAACTTGA	exonic	RB1	nonsynonymous SNV	RB1:NM_000321:exon13:c.A1331G:p.Q444R,	5925	retinoblastoma 1 (RB1)	RB1:n/a	somaticMutTumor:retinoblastoma, sarcoma, breast, small cell lung&germlineMutTumor:retinoblastoma, sarcoma, breast, small cell lung&CancerSyndrome:Familial retinoblastoma (RB1)	0	pos_unclear	0	RPKM:12.63,TPM:34.95
LMS12	14	73359046	A	G	0.22	het	TTCTGCCATA,AACATTTTCT	exonic	DPF3	unknown	UNKNOWN	8110	D4, zinc and double PHD fingers, family 3 (DPF3)	DPF3:n/a	0	0	var_notexpressed	0	RPKM:0.12,TPM:0.32
LMS12	15	74628370	G	T	0.24	het	CCCAGAAGGA,ACCGCTAACT	exonic	CCDC33	nonsynonymous SNV	CCDC33:NM_025055:exon19:c.G2244T:p.E748D,	80125	coiled-coil domain containing 33 (CCDC33),	CCDC33:n/a	0	0	pos_not_covered	0	RPKM:0.01,TPM:0.03
LMS12	15	85411382	G	T	0.38	het	TGCCCTGCTG,ACCGGTTCGC	exonic	ALPK3	nonsynonymous SNV	ALPK3:NM_020778:exon14:c.G5419T:p.D1807Y,	57538	alpha-kinase 3 (ALPK3)	ALPK3:n/a	0	0	var_expressed	61	RPKM:11.20,TPM:31.01
LMS12	15	90454052	C	G	0.38	het	ACCATTTCCC,TGGGGATGAA	splicing	C15orf38(NM_182616:exon3:c.93-1G>C),C15orf38-AP3S2(NM_001199058:exon3:c.93-1G>C)	splicing	0	348110&100526783	chromosome 15 open reading frame 38 (C15orf38)&C15orf38-AP3S2 readthrough (C15orf38-AP3S2)	C15orf38:n/a&C15orf38-AP3S2:This locus represents naturally occurring read-through transcription between the neighboring C15orf38 (chromosome 15 open reading frame 38) and AP3S2 (adaptor-related protein complex 3, sigma 2 subunit) genes. The read-through transcript encodes a fusion protein that shares sequence identity with each individual gene product. Sequence Note: This RefSeq record was creat…	0	0	var_expressed	6	RPKM:8.29,TPM:22.94&RPKM:11.14,TPM:30.83
LMS12	15	101120866	G	A	0.46	het	AACAGAGATG,GCTGATGCCT	exonic	LINS	nonsynonymous SNV	LINS:NM_001040616:exon2:c.C182T:p.P61L,	55180	lines homolog (Drosophila) (LINS),	LINS:The Drosophila segment polarity gene lin encodes a protein, lines, which plays important roles in development of the epidermis and hindgut. This gene encodes a protein containing a lines-like domain. This gene is located on chromosome 15 and clustered with the gene encoding ankyrin repeat and SOCS box-containing protein 7.	0	0	var_expressed	18	RPKM:4.72,TPM:13.07
LMS12	17	7577085	C	T	0.58	het	TTCTCTTCCT,TGTGCGCCGG	exonic	TP53	nonsynonymous SNV	TP53:NM_001126114:exon8:c.G853A:p.E285K,TP53:NM_001276695:exon8:c.G736A:p.E246K,TP53:NM_001276760:exon8:c.G736A:p.E246K,TP53:NM_001276697:exon4:c.G376A:p.E126K,TP53:NM_001126112:exon8:c.G853A:p.E285K,TP53:NM_001126116:exon4:c.G457A:p.E153K,TP53:NM_001276761:exon8:c.G736A:p.E246K,TP53:NM_001126115:exon4:c.G457A:p.E153K,TP53:NM_001276696:exon8:c.G736A:p.E246K,TP53:NM_001276698:exon4:c.G376A:p.E126K…	7157	tumor protein p53 (TP53),	TP53:This gene encodes tumor protein p53, which responds to diverse cellular stresses to regulate target genes that induce cell cycle arrest, apoptosis, senescence, DNA repair, or changes in metabolism. p53 protein is expressed at low level in normal cells and at a high level in a variety of transformed cell lines, where it's believed to contribute to transformation and malignancy. p53 is a DNA-b…	somaticMutTumor:breast, colorectal, lung, sarcoma, adrenocortical, glioma, multiple other tumour types&germlineMutTumor:breast, sarcoma, adrenocortical carcinoma, glioma, multiple other tumour types&CancerSyndrome:Li-Fraumeni syndrome (TP53)	TP53;basechange=c.853G>A;AAchange=p.E285K;tissue=ovary,breast,haematopoietic_and_lymphoid_tissue,stomach,soft_tissue,urinary_tract,pancreas,liver,oesophagus,adrenal_gland,skin,prostate,lung,thyroid,upper_aerodigestive_tract,eye,large_intestine,central_nervous_system,biliary_tract&TP53_ENST00000455263;basechange=c.853G>T;AAchange=p.E285*;tissue=lung&TP53;basechange=c.853G>T;AAchange=p.E285*;tissue…	var_expressed	75	RPKM:10.07,TPM:27.88
LMS12	17	14110223	A	G	0.45	het	CGGGGCGGCT,CTGCATGATG	exonic	COX10	nonsynonymous SNV	COX10:NM_001303:exon7:c.A1025G:p.Y342C,	1352	COX10 homolog, cytochrome c oxidase assembly protein, heme A: farnesyltransferase (yeast) (COX10), nuclear gene encoding mitochondrial protein	COX10:Cytochrome c oxidase (COX), the terminal component of the mitochondrial respiratory chain, catalyzes the electron transfer from reduced cytochrome c to oxygen. This component is a heteromeric complex consisting of 3 catalytic subunits encoded by mitochondrial genes and multiple structural subunits encoded by nuclear genes. The mitochondrially-encoded subunits function in electron transfer, …	0	0	var_expressed	4	RPKM:6.21,TPM:17.18
LMS12	19	17337628	C	T	0.38	het	CCCAAAGACT,GCGGCTCCCG	exonic	OCEL1	nonsynonymous SNV	OCEL1:NM_024578:exon2:c.C196T:p.R66C,	79629	occludin/ELL domain containing 1 (OCEL1)	OCEL1:n/a	0	0	var_expressed	33	RPKM:12.84,TPM:35.56
LMS12	19	49121119	G	A	0.23	het	TCCTTGTTAT,GCGGATGTCC	exonic	RPL18	nonsynonymous SNV	RPL18:NM_000979:exon2:c.C19T:p.H7Y,	6141	ribosomal protein L18 (RPL18)	RPL18:Ribosomes, the organelles that catalyze protein synthesis, consist of a small 40S subunit and a large 60S subunit. Together these subunits are composed of 4 RNA species and approximately 80 structurally distinct proteins. This gene encodes a ribosomal protein that is a component of the 60S subunit. The protein belongs to the L18E family of ribosomal proteins. It is located in the cytoplasm.…	0	0	var_expressed	505	RPKM:342.92,TPM:949.28
LMS12	20	30602804	C	T	0.13	het	CACTCGATGC,CCTTTATCCC	exonic	CCM2L	nonsynonymous SNV	CCM2L:NM_080625:exon2:c.C128T:p.P43L,	140706	chromosome 20 open reading frame 160 (C20orf160)	CCM2L:n/a	0	0	pos_unclear	0	RPKM:1.91,TPM:5.29
LMS12	20	35060874	C	T	0.14	het	CATCAGTGGG,ACATGCTCAA	exonic	DLGAP4	nonsynonymous SNV	DLGAP4:NM_014902:exon2:c.C754T:p.H252Y,	22839	discs, large (Drosophila) homolog-associated protein 4 (DLGAP4),	DLGAP4:The product of this gene is a membrane-associated guanylate kinase found at the postsynaptic density in neuronal cells. It is a signaling molecule that can interact with potassium channels and receptors, as well as other signaling molecules. The protein encoded by this gene can interact with PSD-95 through its guanylate kinase domain and may be involved in clustering PSD-95 in the postsyna…	0	0	pos_unclear	0	RPKM:24.06,TPM:66.61
LMS12	21	32503219	T	C	0.3	het	AGTTTCTTCT,CTGTTTGGAA	exonic	TIAM1	nonsynonymous SNV	TIAM1:NM_003253:exon25:c.A3931G:p.K1311E,	7074	T-cell lymphoma invasion and metastasis 1 (TIAM1)	TIAM1:n/a	0	0	var_notexpressed	0	RPKM:0.95,TPM:2.64
LMS12	21	46021489	G	A	0.11	het	CCTGTGTGCA,GCCCACCTGC	exonic	KRTAP10-7	nonsynonymous SNV	KRTAP10-7:NM_198689:exon2:c.G953A:p.R318K,	386675	keratin associated protein 10-7 (KRTAP10-7)	KRTAP10-7:n/a	0	0	pos_not_covered	0	RPKM:0.00,TPM:0.0
LMS12	X	12734640	C	A	0.43	het	GCAGAGAAAT,TCTACATTGG	exonic	FRMPD4	nonsynonymous SNV	FRMPD4:NM_014728:exon15:c.C2062A:p.L688I,	9758	FERM and PDZ domain containing 4 (FRMPD4)	FRMPD4:This gene encodes a multi-domain (WW, PDZ, FERM) containing protein. Through its interaction with other proteins (such as PSD-95), it functions as a positive regulator of dendritic spine morphogenesis and density, and is required for the maintenance of excitatory synaptic transmission. Sequence Note: This RefSeq record was created from transcript and genomic sequence data to make the seque…	0	FRMPD4_ENST00000429478;basechange=c.2032C>T;AAchange=p.L678F;tissue=large_intestine	pos_not_covered	0	RPKM:0.07,TPM:0.19
LMS13	1	110740829	C	A	0.4	het	ATGGCTCCAA,ACCCTCTCCG	exonic	SLC6A17	nonsynonymous SNV	SLC6A17:NM_001010898:exon12:c.C1947A:p.N649K,	388662	solute carrier family 6, member 17 (SLC6A17)	SLC6A17:n/a	0	0	var_expressed	12	RPKM:3.99,TPM:10.72
LMS13	2	61454230	G	A	0.36	het	TCAACCAAAA,AGCAACTAAA	exonic	USP34	nonsynonymous SNV	USP34:NM_014709:exon62:c.C7567T:p.L2523F,	9736	ubiquitin specific peptidase 34 (USP34)	USP34:n/a	0	0	var_expressed	93	RPKM:24.74,TPM:66.44
LMS13	5	102442572	G	A	0.33	het	ATTACCAAAC,ATTTTGTTTT	exonic	GIN1	nonsynonymous SNV	GIN1:NM_017676:exon3:c.C181T:p.R61C,	54826	gypsy retrotransposon integrase 1 (GIN1)	GIN1:n/a	0	GIN1;basechange=c.181C>T;AAchange=p.R61C;tissue=endometrium	var_expressed	13	RPKM:3.81,TPM:10.24
LMS13	6	10410472	T	G	0.13	het	GCATTGGGGG,GTGGGACAGC	exonic	TFAP2A	nonsynonymous SNV	TFAP2A:NM_003220:exon2:c.A142C:p.T48P,TFAP2A:NM_001042425:exon2:c.A130C:p.T44P,TFAP2A:NM_001032280:exon2:c.A124C:p.T42P,	7020	transcription factor AP-2 alpha (activating enhancer binding protein 2 alpha) (TFAP2A),	TFAP2A:The protein encoded by this gene is a transcription factor that binds the consensus sequence 5'-GCCNNNGGC-3'. The encoded protein functions as either a homodimer or as a heterodimer with similar family members. This protein activates the transcription of some genes while inhibiting the transcription of others. Defects in this gene are a cause of branchiooculofacial syndrome (BOFS). Three t…	0	0	pos_not_covered	0	RPKM:0.03,TPM:0.09
LMS13	6	31323202	T	C	0.07	het	TGGAAGGTTC,ATCTCCTGCT	exonic	HLA-B	nonsynonymous SNV	HLA-B:NM_005514:exon4:c.A787G:p.R263G,	3106	major histocompatibility complex, class I, B (HLA-B)	HLA-B:n/a	0	0	var_expressed	158	RPKM:1020.85,TPM:2741.75
LMS13	11	33891025	G	C	0.38	het	TCGGGTGCTC,GGCGCCGCCG	exonic	LMO2	nonsynonymous SNV	LMO2:NM_005574:exon4:c.C115G:p.R39G,	4005	LIM domain only 2 (rhombotin-like 1) (LMO2),	LMO2:LMO2 encodes a cysteine-rich, two LIM-domain protein that is required for yolk sac erythropoiesis. The LMO2 protein has a central and crucial role in hematopoietic development and is highly conserved. The LMO2 transcription start site is located approximately 25 kb downstream from the 11p13 T-cell translocation cluster (11p13 ttc), where a number T-cell acute lymphoblastic leukemia-specific …	somaticMutTumor:T-ALL (LMO2)	0	var_notexpressed	0	RPKM:4.55,TPM:12.23
LMS13	11	128786322	G	A	0.4	het	TGCCAAGCCC,GAGCTCCTAC	exonic	KCNJ5	nonsynonymous SNV	KCNJ5:NM_000890:exon3:c.G956A:p.R319Q,	3762	potassium inwardly-rectifying channel, subfamily J, member 5 (KCNJ5)	KCNJ5:Potassium channels are present in most mammalian cells, where they participate in a wide range of physiologic responses. The protein encoded by this gene is an integral membrane protein and inward-rectifier type potassium channel. The encoded protein, which has a greater tendency to allow potassium to flow into a cell rather than out of a cell, is controlled by G-proteins. It may associate …	0	0	var_expressed	1	RPKM:1.09,TPM:2.92
LMS13	12	32895521	A	G	0.35	het	TGTGTTTTGC,GTGTGCCAAA	splicing	DNM1L(NM_001278464:exon20:c.2034-2A>G,NM_001278466:exon16:c.1386-2A>G,NM_012062:exon19:c.1995-2A>G,NM_005690:exon17:c.1884-2A>G,NM_001278463:exon18:c.1962-2A>G,NM_012063:exon18:c.1917-2A>G,NM_001278465:exon19:c.2001-2A>G)	splicing	0	10059	dynamin 1-like (DNM1L),	DNM1L:n/a	0	0	var_expressed	12	RPKM:30.01,TPM:80.61
LMS13	12	53298675	A	C	0.15	het	CTGATGCGGG,ACCGGGCCCA	exonic	KRT8	nonsynonymous SNV	KRT8:NM_001256293:exon2:c.T91G:p.S31A,KRT8:NM_001256282:exon2:c.T175G:p.S59A,KRT8:NM_002273:exon1:c.T91G:p.S31A,	3856	keratin 8 (KRT8),	KRT8:This gene is a member of the type II keratin family clustered on the long arm of chromosome 12. Type I and type II keratins heteropolymerize to form intermediate-sized filaments in the cytoplasm of epithelial cells. The product of this gene typically dimerizes with keratin 18 to form an intermediate filament in simple single-layered epithelial cells. This protein plays a role in maintaining …	0	KRT8;basechange=c.91T>G;AAchange=p.S31A;tissue=liver,prostate,lung,endometrium	var_notexpressed	0	RPKM:17.70,TPM:47.53
LMS13	12	53298699	G	A	0.16	het	GTGTAGGAGC,GCTGCTGAAG	exonic	KRT8	nonsynonymous SNV	KRT8:NM_001256293:exon2:c.C67T:p.R23C,KRT8:NM_001256282:exon2:c.C151T:p.R51C,KRT8:NM_002273:exon1:c.C67T:p.R23C,	3856	keratin 8 (KRT8),	KRT8:This gene is a member of the type II keratin family clustered on the long arm of chromosome 12. Type I and type II keratins heteropolymerize to form intermediate-sized filaments in the cytoplasm of epithelial cells. The product of this gene typically dimerizes with keratin 18 to form an intermediate filament in simple single-layered epithelial cells. This protein plays a role in maintaining …	0	KRT8;basechange=c.67C>T;AAchange=p.R23C;tissue=lung,large_intestine	var_notexpressed	0	RPKM:17.70,TPM:47.53
LMS13	12	56676244	C	T	0.18	het	TGCATATGCT,GGGCAAAGTT	exonic	CS	nonsynonymous SNV	CS:NM_004077:exon6:c.G548A:p.R183Q,	1431	citrate synthase (CS), nuclear gene encoding mitochondrial protein	CS:The protein encoded by this gene is a Krebs tricarboxylic acid cycle enzyme that catalyzes the synthesis of citrate from oxaloacetate and acetyl coenzyme A. The enzyme is found in nearly all cells capable of oxidative metablism. This protein is nuclear encoded and transported into the mitochondrial matrix, where the mature form is found.	0	CS;basechange=c.548G>A;AAchange=p.R183Q;tissue=breast,skin,prostate	pos_unclear	0	RPKM:41.33,TPM:111.01
LMS13	15	81630243	T	G	0.46	het	CGTGCGATGC,CTGGAGATAA	exonic	TMC3	nonsynonymous SNV	TMC3:NM_001080532:exon19:c.A2104C:p.S702R,	342125	transmembrane channel-like 3 (TMC3)	TMC3:n/a	0	0	var_expressed	1	RPKM:0.31,TPM:0.84
LMS13	16	2160856	G	A	0.49	het	TAGGAGCCTG,GTCTCGGTAG	exonic	PKD1	nonsynonymous SNV	PKD1:NM_001009944:exon15:c.C4312T:p.P1438S,PKD1:NM_000296:exon15:c.C4312T:p.P1438S,	5310	polycystic kidney disease 1 (autosomal dominant) (PKD1),	PKD1:n/a	0	0	var_expressed	166	RPKM:38.37,TPM:103.04
LMS13	16	51174070	G	A	0.37	het	AAGCTTGGAC,TCTCTGATGC	exonic	SALL1	nonsynonymous SNV	SALL1:NM_002968:exon2:c.C2063T:p.T688M,SALL1:NM_001127892:exon2:c.C1772T:p.T591M,	6299	sal-like 1 (Drosophila) (SALL1),	SALL1:The protein encoded by this gene is a zinc finger transcriptional repressor and may be part of the NuRD histone deacetylase complex (HDAC). Defects in this gene are a cause of Townes-Brocks syndrome (TBS) as well as bronchio-oto-renal syndrome (BOR). Two transcript variants encoding different isoforms have been found for this gene.	0	0	var_notexpressed	0	RPKM:0.00,TPM:0.0
LMS13	16	84228074	G	A	0.38	het	CTCGGTGAGC,CGGAACTGGA	exonic	ADAD2	nonsynonymous SNV	ADAD2:NM_001145400:exon2:c.G445A:p.A149T,ADAD2:NM_139174:exon3:c.G661A:p.A221T,	161931	adenosine deaminase domain containing 2 (ADAD2),	ADAD2:NA	0	0	var_notexpressed	0	RPKM:0.03,TPM:0.09
LMS13	16	88500411	C	T	0.1	het	CTGGAAGAGG,AGATGGCGTC	exonic	ZNF469	nonsynonymous SNV	ZNF469:NM_001127464:exon2:c.C6449T:p.A2150V,	84627	zinc finger protein 469 (ZNF469)	ZNF469:This gene encodes a zinc-finger protein. Low-percent homology to certain collagens suggests that it may function as a transcription factor or extra-nuclear regulator factor for the synthesis or organization of collagen fibers. Mutations in this gene cause brittle cornea syndrome. Sequence Note: The RefSeq transcript and protein were derived from genomic sequence to make the sequence consis…	0	0	var_notexpressed	0	RPKM:0.48,TPM:1.28
LMS13	17	7578461	C	A	0.81	hom	ATGGCGCGGA,GCGGGTGCCG	exonic	TP53	nonsynonymous SNV	TP53:NM_001126114:exon5:c.G469T:p.V157F,TP53:NM_001276695:exon5:c.G352T:p.V118F,TP53:NM_001276761:exon5:c.G352T:p.V118F,TP53:NM_000546:exon5:c.G469T:p.V157F,TP53:NM_001126113:exon5:c.G469T:p.V157F,TP53:NM_001126117:exon1:c.G73T:p.V25F,TP53:NM_001126118:exon4:c.G352T:p.V118F,TP53:NM_001276760:exon5:c.G352T:p.V118F,TP53:NM_001126112:exon5:c.G469T:p.V157F,TP53:NM_001126116:exon1:c.G73T:p.V25F,TP53:N…	7157	tumor protein p53 (TP53),	TP53:This gene encodes tumor protein p53, which responds to diverse cellular stresses to regulate target genes that induce cell cycle arrest, apoptosis, senescence, DNA repair, or changes in metabolism. p53 protein is expressed at low level in normal cells and at a high level in a variety of transformed cell lines, where it's believed to contribute to transformation and malignancy. p53 is a DNA-b…	somaticMutTumor:breast, colorectal, lung, sarcoma, adrenocortical, glioma, multiple other tumour types&germlineMutTumor:breast, sarcoma, adrenocortical carcinoma, glioma, multiple other tumour types&CancerSyndrome:Li-Fraumeni syndrome (TP53)	TP53_ENST00000414315;basechange=c.73G>T;AAchange=p.V25F;tissue=breast,liver,oesophagus,lung,large_intestine&TP53_ENST00000545858;basechange=c.190G>T;AAchange=p.V64F;tissue=breast,liver,oesophagus,lung,large_intestine&TP53;basechange=c.469G>T;AAchange=p.V157F;tissue=vulva,ovary,bone,breast,stomach,haematopoietic_and_lymphoid_tissue,kidney,soft_tissue,urinary_tract,pancreas,liver,oesophagus,adrenal…	var_expressed	100	RPKM:11.33,TPM:30.44
LMS13	17	74288451	T	G	0.07	het	ACGCTGAACT,CACCAGGTTG	exonic	QRICH2	nonsynonymous SNV	QRICH2:NM_032134:exon4:c.A1859C:p.E620A,	84074	glutamine rich 2 (QRICH2)	QRICH2:n/a	0	0	pos_unclear	0	RPKM:0.71,TPM:1.92
LMS13	17	74288472	T	C	0.05	het	TGCCAAACCA,GCTGATCCAC	exonic	QRICH2	nonsynonymous SNV	QRICH2:NM_032134:exon4:c.A1838G:p.H613R,	84074	glutamine rich 2 (QRICH2)	QRICH2:n/a	0	0	pos_unclear	0	RPKM:0.71,TPM:1.92
LMS13	19	5828066	T	G	0.11	het	CGGGAGCGGG,GCGCGCGCAG	exonic	NRTN	nonsynonymous SNV	NRTN:NM_004558:exon2:c.T476G:p.V159G,	4902	neurturin (NRTN)	NRTN:Neurturin is a member of the TGF-beta subfamily, TRN. This gene signals through RET and a GPI-linked coreceptor, and promotes survival of neuronal populations. A neurturin mutation has been described in a family with Hirschsprung Disease.	0	0	pos_unclear	0	RPKM:0.01,TPM:0.04
LMS13	19	16535922	G	C	0.44	het	GTGCTTGGGG,ACAGGCTCCC	exonic	EPS15L1	nonsynonymous SNV	EPS15L1:NM_021235:exon9:c.C764G:p.S255C,EPS15L1:NM_001258376:exon9:c.C764G:p.S255C,EPS15L1:NM_001258375:exon9:c.C764G:p.S255C,EPS15L1:NM_001258374:exon9:c.C764G:p.S255C,	58513	epidermal growth factor receptor pathway substrate 15-like 1 (EPS15L1)	EPS15L1:n/a	0	0	var_expressed	59	RPKM:10.31,TPM:27.7
LMS13	22	41615519	G	C	0.15	het	GTACTGGATC,CCTCTGTCAT	exonic	L3MBTL2	nonsynonymous SNV	L3MBTL2:NM_031488:exon6:c.G697C:p.A233P,	83746	l(3)mbt-like 2 (Drosophila) (L3MBTL2)	L3MBTL2:NA	0	0	var_expressed	4	RPKM:20.21,TPM:54.27
LMS13	22	41615522	T	C	0.11	het	CTGGATCGCC,CTGTCATCCA	exonic	L3MBTL2	nonsynonymous SNV	L3MBTL2:NM_031488:exon6:c.T700C:p.S234P,	83746	l(3)mbt-like 2 (Drosophila) (L3MBTL2)	L3MBTL2:NA	0	0	var_expressed	7	RPKM:20.21,TPM:54.27
LMS13	X	17745216	C	T	0.34	het	AGAGCCACCA,CCCATCTCTT	exonic	NHS	nonsynonymous SNV	NHS:NM_001136024:exon7:c.C2459T:p.T820I,NHS:NM_198270:exon6:c.C2927T:p.T976I,	4810	Nance-Horan syndrome (congenital cataracts and dental anomalies) (NHS),	NHS:This gene encodes a protein containing four conserved nuclear localization signals. The encoded protein may function during the development of the eyes, teeth, and brain. Mutations in this gene have been shown to cause Nance-Horan syndrome. Alternatively spliced transcript variants encoding different isoforms have been described for this gene.	0	0	var_notexpressed	0	RPKM:5.30,TPM:14.22
LMS13	X	69665253	A	C	0.07	het	GGCCACCCCC,CCCCTCGCAC	exonic	DLG3	nonsynonymous SNV	DLG3:NM_021120:exon1:c.A202C:p.T68P,	1741	discs, large homolog 3 (Drosophila) (DLG3),	DLG3:This gene encodes a member of the membrane-associated guanylate kinase protein family. The encoded protein may play a role in clustering of NMDA receptors at excitatory synapses. It may also negatively regulate cell proliferation through interaction with the C-terminal region of the adenomatosis polyposis coli tumor suppressor protein. Mutations in this gene have been associated with X-linke…	0	0	var_notexpressed	0	RPKM:5.58,TPM:15.0
LMS14	1	43664317	G	T	0.21	het	GATGCGGAGA,GTAAAAAAAA	exonic	WDR65	nonsynonymous SNV	WDR65:NM_001167965:exon8:c.G1428T:p.E476D,WDR65:NM_152498:exon8:c.G1428T:p.E476D,WDR65:NM_001195831:exon8:c.G1428T:p.E476D,	149465	WD repeat domain 65 (WDR65),	WDR65:n/a	0	0	pos_not_covered	0	RPKM:0.04,TPM:0.09
LMS14	1	103548452	G	T	0.21	het	TTCTGTTTGT,CAAAATCCCG	exonic	COL11A1	stopgain	COL11A1:NM_080630:exon2:c.C183A:p.C61X,COL11A1:NM_001190709:exon2:c.C183A:p.C61X,COL11A1:NM_080629:exon2:c.C183A:p.C61X,COL11A1:NM_001854:exon2:c.C183A:p.C61X,	1301	collagen, type XI, alpha 1 (COL11A1), transcript variant A	COL11A1:n/a	0	COL11A1_ENST00000370096;basechange=c.183C>A;AAchange=p.C61*;tissue=lung&COL11A1;basechange=c.183C>A;AAchange=p.C61*;tissue=lung	pos_not_covered	0	RPKM:0.16,TPM:0.32
LMS14	1	150469359	A	G	0.18	het	ACAAGGGTGT,TAATGCACTA	exonic	TARS2	nonsynonymous SNV	TARS2:NM_025150:exon9:c.A995G:p.Y332C,	80222	threonyl-tRNA synthetase 2, mitochondrial (putative) (TARS2), nuclear gene encoding mitochondrial protein	TARS2:n/a	0	0	var_expressed	11	RPKM:18.93,TPM:38.71
LMS14	1	196714968	C	A	0.05	het	AAATGTGGGC,CCCTCCACCT	exonic	CFH	nonsynonymous SNV	CFH:NM_000186:exon21:c.C3332A:p.P1111H,	3075	complement factor H (CFH), nuclear gene encoding mitochondrial protein,	CFH:This gene is a member of the Regulator of Complement Activation (RCA) gene cluster and encodes a protein with twenty short consensus repeat (SCR) domains. This protein is secreted into the bloodstream and has an essential role in the regulation of complement activation, restricting this innate defense mechanism to microbial infections. Mutations in this gene have been associated with hemolyti…	0	0	pos_unclear	0	RPKM:4.01,TPM:8.19
LMS14	1	197446984	C	A	0.2	het	TTGATGCCAC,CCCTGCAATG	exonic	CRB1	nonsynonymous SNV	CRB1:NM_001193640:exon10:c.C3860A:p.P1287H,CRB1:NM_201253:exon12:c.C4196A:p.P1399H,CRB1:NM_001257965:exon15:c.C4124A:p.P1375H,CRB1:NM_001257966:exon10:c.C2588A:p.P863H,	23418	crumbs homolog 1 (Drosophila) (CRB1),	CRB1:n/a	0	0	var_notexpressed	0	RPKM:0.17,TPM:0.36
LMS14	2	1497680	G	C	0.08	het	TCCTGGACTT,TACAAGCATC	exonic	TPO	nonsynonymous SNV	TPO:NM_175722:exon9:c.G1356C:p.L452F,TPO:NM_001206744:exon11:c.G1875C:p.L625F,TPO:NM_175721:exon10:c.G1875C:p.L625F,TPO:NM_000547:exon11:c.G1875C:p.L625F,TPO:NM_001206745:exon10:c.G1704C:p.L568F,TPO:NM_175719:exon10:c.G1704C:p.L568F,	7173	thyroid peroxidase (TPO),	TPO:n/a	0	0	var_notexpressed	0	RPKM:0.05,TPM:0.11
LMS14	2	11053126	A	T	0.34	het	CTTCCTGCTC,TCCTCGTCTC	exonic	KCNF1	nonsynonymous SNV	KCNF1:NM_002236:exon1:c.A574T:p.I192F,	3754	potassium voltage-gated channel, subfamily F, member 1 (KCNF1)	KCNF1:Voltage-gated potassium (Kv) channels represent the most complex class of voltage-gated ion channels from both functional and structural standpoints. Their diverse functions include regulating neurotransmitter release, heart rate, insulin secretion, neuronal excitability, epithelial electrolyte transport, smooth muscle contraction, and cell volume. This gene encodes a member of the potassiu…	0	0	var_expressed	2	RPKM:0.14,TPM:0.28
LMS14	2	44161892	C	T	0.14	het	AAGTGACTCA,CTTTCTGAAT	splicing	LRPPRC(NM_133259:exon25:c.2629+1G>A)	splicing	0	10128	leucine-rich PPR-motif containing (LRPPRC)	LRPPRC:n/a	0	0	pos_unclear	0	RPKM:30.98,TPM:63.33
LMS14	2	70917944	G	T	0.22	het	AGGCACTTCT,CAGGTTGATC	exonic	ADD2	nonsynonymous SNV	ADD2:NM_017488:exon8:c.C823A:p.Q275K,ADD2:NM_001185055:exon7:c.C871A:p.Q291K,ADD2:NM_001617:exon8:c.C823A:p.Q275K,ADD2:NM_017482:exon8:c.C823A:p.Q275K,ADD2:NM_001185054:exon8:c.C823A:p.Q275K,	119	adducin 2 (beta) (ADD2),	ADD2:Adducins are heteromeric proteins composed of different subunits referred to as adducin alpha, beta and gamma. The three subunits are encoded by distinct genes and belong to a family of membrane skeletal proteins involved in the assembly of spectrin-actin network in erythrocytes and at sites of cell-cell contact in epithelial tissues. While adducins alpha and gamma are ubiquitously expressed…	0	0	var_notexpressed	0	RPKM:0.02,TPM:0.04
LMS14	2	136566311	G	T	0.28	het	GGCAGAAGAC,TCGGCCGTCG	exonic	LCT	nonsynonymous SNV	LCT:NM_002299:exon8:c.C3606A:p.D1202E,	3938	lactase (LCT)	LCT:The protein encoded by this gene belongs to the family 1 of glycosyl hydrolases. The protein is integral to plasma membrane and has both phlorizin hydrolase activity and lactase activity.	0	0	pos_not_covered	0	RPKM:0.04,TPM:0.09
LMS14	2	172644357	G	T	0.52	het	TCCTGAAACA,TCGATGACAC	exonic	SLC25A12	nonsynonymous SNV	SLC25A12:NM_003705:exon16:c.C1686A:p.D562E,	8604	solute carrier family 25 (mitochondrial carrier, Aralar), member 12 (SLC25A12), nuclear gene encoding mitochondrial protein	SLC25A12:This gene encodes a calcium-binding mitochondrial carrier protein. The encoded protein localizes to the mitochondria and is involved in the exchange of aspartate for glutamate across the inner mitochondrial membrane. Polymorphisms in the gene encoding this protein may be associated with risk of autism.	0	0	var_expressed	111	RPKM:18.16,TPM:37.12
LMS14	2	197708696	C	T	0.09	het	ACTGTGCATG,GAAGGCTATC	exonic	PGAP1	nonsynonymous SNV	PGAP1:NM_024989:exon25:c.G2441A:p.R814H,	80055	post-GPI attachment to proteins 1 (PGAP1)	PGAP1:n/a	0	0	var_notexpressed	0	RPKM:1.84,TPM:3.77
LMS14	2	198334803	A	T	0.34	het	GGCATCTTGT,CTGATGGGAG	exonic	COQ10B	nonsynonymous SNV	COQ10B:NM_025147:exon4:c.A457T:p.T153S,	80219	coenzyme Q10 homolog B (S. cerevisiae) (COQ10B), nuclear gene encoding mitochondrial protein	COQ10B:n/a	0	0	var_expressed	57	RPKM:15.68,TPM:32.05
LMS14	2	202989955	C	T	0.07	het	TCTGTCAATT,AAATATCAGC	exonic	LOC100652824	nonsynonymous SNV	LOC100652824:NM_001277372:exon12:c.C1886T:p.S629L,	100652824	NA	LOC100652824:NA	0	0	pos_unclear	0	RPKM:0.06,TPM:0.13
LMS14	2	210683794	T	A	0.14	het	CTATGCAGAC,TTTTCAATGA	exonic	UNC80	nonsynonymous SNV	UNC80:NM_182587:exon12:c.T1771A:p.F591I,UNC80:NM_032504:exon12:c.T1771A:p.F591I,	285175	unc-80 homolog (C. elegans) (UNC80),	UNC80:n/a	0	0	pos_not_covered	0	RPKM:0.03,TPM:0.05
LMS14	2	234872006	A	T	0.25	het	AACTCTCCAA,GTCATTTGGG	exonic	TRPM8	nonsynonymous SNV	TRPM8:NM_024080:exon13:c.A1734T:p.K578N,	79054	transient receptor potential cation channel, subfamily M, member 8 (TRPM8)	TRPM8:n/a	0	0	var_expressed	1	RPKM:0.33,TPM:0.67
LMS14	3	38763769	G	C	0.46	het	CTGCTGAGCA,GATCATGAAG	exonic	SCN10A	nonsynonymous SNV	SCN10A:NM_001293306:exon19:c.C3484G:p.L1162V,SCN10A:NM_006514:exon19:c.C3487G:p.L1163V,SCN10A:NM_001293307:exon18:c.C3193G:p.L1065V,	6336	sodium channel, voltage-gated, type X, alpha subunit (SCN10A)	SCN10A:The protein encoded by this gene is a tetrodotoxin-resistant voltage-gated sodium channel alpha subunit. The properties of the channel formed by the encoded transmembrane protein can be altered by interaction with different beta subunits. This protein may be involved in the onset of pain associated with peripheral neuropathy.	0	0	pos_not_covered	0	RPKM:0.02,TPM:0.04
LMS14	3	52522146	G	A	0.14	het	AGGCAACATC,AGTGGGCCAG	exonic	NISCH	nonsynonymous SNV	NISCH:NM_007184:exon16:c.G2638A:p.E880K,	11188	nischarin (NISCH)	NISCH:n/a	0	0	var_expressed	6	RPKM:7.44,TPM:15.22
LMS14	3	119367217	G	A	0.43	het	AGAGGTGGGT,TGGCCTGAGG	exonic	POPDC2	nonsynonymous SNV	POPDC2:NM_022135:exon3:c.C899T:p.T300I,	64091	popeye domain containing 2 (POPDC2)	POPDC2:This gene encodes a member of the POP family of proteins which contain three putative transmembrane domains. This membrane associated protein is predominantly expressed in skeletal and cardiac muscle, and may have an important function in these tissues.	0	0	var_expressed	9	RPKM:24.94,TPM:50.98
LMS14	3	170079140	G	C	0.47	het	AACACCTGAA,AAAAGAAACT	exonic	SKIL	nonsynonymous SNV	SKIL:NM_001145098:exon3:c.G961C:p.E321Q,SKIL:NM_001145097:exon1:c.G1021C:p.E341Q,SKIL:NM_005414:exon2:c.G1021C:p.E341Q,SKIL:NM_001248008:exon1:c.G1021C:p.E341Q,	6498	SKI-like oncogene (SKIL),	SKIL:The protein encoded by this gene is a component of the SMAD pathway, which regulates cell growth and differentiation through transforming growth factor-beta (TGFB). In the absence of ligand, the encoded protein binds to the promoter region of TGFB-responsive genes and recruits a nuclear repressor complex. TGFB signaling causes SMAD3 to enter the nucleus and degrade this protein, allowing the…	0	0	var_expressed	38	RPKM:7.27,TPM:14.86
LMS14	4	144354773	A	C	0.08	het	CAGCTAATCA,TGTTCCACCA	exonic	GAB1	nonsynonymous SNV	GAB1:NM_207123:exon3:c.A497C:p.N166T,GAB1:NM_002039:exon3:c.A497C:p.N166T,	2549	GRB2-associated binding protein 1 (GAB1),	GAB1:The protein encoded by this gene is a member of the IRS1-like multisubstrate docking protein family. It is an important mediator of branching tubulogenesis and plays a central role in cellular growth response, transformation and apoptosis. Two transcript variants encoding different isoforms have been found for this gene.	0	0	var_expressed	3	RPKM:4.77,TPM:9.75
LMS14	4	159601760	G	A	0.15	het	AGATGGGAAG,TAAGTAATAA	splicing	ETFDH(NM_004453:exon2:c.175+1G>A)	splicing	0	2110	electron-transferring-flavoprotein dehydrogenase (ETFDH), nuclear gene encoding mitochondrial protein	ETFDH:n/a	0	0	pos_unclear	0	RPKM:14.59,TPM:29.84
LMS14	5	135693041	C	A	0.15	het	TGTGTGCCGG,GCTGCATGTT	exonic	TRPC7	nonsynonymous SNV	TRPC7:NM_020389:exon2:c.G35T:p.R12L,TRPC7:NM_001167577:exon2:c.G35T:p.R12L,TRPC7:NM_001167576:exon2:c.G35T:p.R12L,	57113	transient receptor potential cation channel, subfamily C, member 7 (TRPC7),	TRPC7:n/a	0	0	pos_not_covered	0	RPKM:0.02,TPM:0.04
LMS14	6	42974693	C	T	0.24	het	CCAGAAGCTA,GCCAGTGCTG	exonic	PPP2R5D	nonsynonymous SNV	PPP2R5D:NM_180977:exon2:c.C49T:p.R17C,PPP2R5D:NM_006245:exon4:c.C367T:p.R123C,PPP2R5D:NM_180976:exon4:c.C271T:p.R91C,	5528	protein phosphatase 2, regulatory subunit B', delta (PPP2R5D),	PPP2R5D:The product of this gene belongs to the phosphatase 2A regulatory subunit B family. Protein phosphatase 2A is one of the four major Ser/Thr phosphatases, and it is implicated in the negative control of cell growth and division. It consists of a common heteromeric core enzyme, which is composed of a catalytic subunit and a constant regulatory subunit, that associates with a variety of regu…	0	0	var_expressed	60	RPKM:39.84,TPM:81.45
LMS14	6	52762716	G	C	0.4	het	GGCTCAGCTT,TTGCCAACAA	exonic	GSTA3	nonsynonymous SNV	GSTA3:NM_000847:exon6:c.C453G:p.N151K,	2940	glutathione S-transferase alpha 3 (GSTA3)	GSTA3:Cytosolic and membrane-bound forms of glutathione S-transferase are encoded by two distinct supergene families. These enzymes are involved in cellular defense against toxic, carcinogenic, and pharmacologically active electrophilic compounds. At present, eight distinct classes of the soluble cytoplasmic mammalian glutathione S-transferases have been identified: alpha, kappa, mu, omega, pi, s…	0	0	pos_not_covered	0	RPKM:0.00,TPM:0.0
LMS14	6	119283107	A	G	0.06	het	TTTGTTGGTG,TTTATCATTC	exonic	FAM184A	nonsynonymous SNV	FAM184A:NM_024581:exon17:c.T3160C:p.S1054P,FAM184A:NM_001288576:exon15:c.T2548C:p.S850P,FAM184A:NM_001100411:exon16:c.T2653C:p.S885P,	79632	family with sequence similarity 184, member A (FAM184A),	FAM184A:n/a	0	0	var_expressed	2	RPKM:9.89,TPM:20.22
LMS14	6	126210787	G	C	0.1	het	ACCTGACTAA,AACAAAGAAG	exonic	NCOA7	nonsynonymous SNV	NCOA7:NM_001199619:exon10:c.G1587C:p.K529N,NCOA7:NM_001122842:exon9:c.G1554C:p.K518N,NCOA7:NM_001199620:exon11:c.G1587C:p.K529N,NCOA7:NM_181782:exon9:c.G1587C:p.K529N,NCOA7:NM_001199621:exon8:c.G1242C:p.K414N,	135112	nuclear receptor coactivator 7 (NCOA7),	NCOA7:n/a	0	0	var_expressed	9	RPKM:9.33,TPM:19.08
LMS14	6	146673422	G	A	0.43	het	GTCCAGGACA,TAAGATGGGG	exonic	GRM1	nonsynonymous SNV	GRM1:NM_001278066:exon4:c.G1223A:p.S408N,GRM1:NM_001278064:exon4:c.G1223A:p.S408N,GRM1:NM_001278065:exon5:c.G1223A:p.S408N,GRM1:NM_001278067:exon4:c.G1223A:p.S408N,	2911	glutamate receptor, metabotropic 1 (GRM1),	GRM1:L-glutamate is the major excitatory neurotransmitter in the central nervous system and activates both ionotropic and metabotropic glutamate receptors. Glutamatergic neurotransmission is involved in most aspects of normal brain function and can be perturbed in many neuropathologic conditions. The metabotropic glutamate receptors are a family of G protein-coupled receptors, that have been divi…	0	0	var_notexpressed	0	RPKM:0.06,TPM:0.13
LMS14	7	27194707	G	A	0.17	het	TTAATCTGGC,CTCGGTGAGG	exonic	HOXA7	nonsynonymous SNV	HOXA7:NM_006896:exon2:c.C514T:p.R172C,	3204	homeobox A7 (HOXA7)	HOXA7:In vertebrates, the genes encoding the class of transcription factors called homeobox genes are found in clusters named A, B, C, and D on four separate chromosomes. Expression of these proteins is spatially and temporally regulated during embryonic development. This gene is part of the A cluster on chromosome 7 and encodes a DNA-binding transcription factor which may regulate gene expressio…	0	0	var_expressed	3	RPKM:1.49,TPM:3.05
LMS14	7	99686642	C	G	0.56	het	GCGGCTGCAG,TACGAACGGG	exonic	COPS6	nonsynonymous SNV	COPS6:NM_006833:exon1:c.C29G:p.A10G,	10980	COP9 constitutive photomorphogenic homolog subunit 6 (Arabidopsis) (COPS6)	COPS6:The protein encoded by this gene is one of the eight subunits of COP9 signalosome, a highly conserved protein complex that functions as an important regulator in multiple signaling pathways. The structure and function of COP9 signalosome is similar to that of the 19S regulatory particle of 26S proteasome. COP9 signalosome has been shown to interact with SCF-type E3 ubiquitin ligases and act…	0	0	var_expressed	143	RPKM:178.78,TPM:365.51
LMS14	7	100635858	C	G	0.1	het	TCCAACAACC,ACATTTCTGC	exonic	MUC12	nonsynonymous SNV	MUC12:NM_001164462:exon2:c.C2014G:p.H672D,	10071	mucin 12, cell surface associated (MUC12)	MUC12:n/a	0	0	pos_unclear	0	RPKM:0.05,TPM:0.11
LMS14	7	113519876	C	G	0.43	het	TAGTTCATCA,TACTAGTATC	exonic	PPP1R3A	nonsynonymous SNV	PPP1R3A:NM_002711:exon4:c.G1271C:p.S424T,	5506	protein phosphatase 1, regulatory subunit 3A (PPP1R3A)	PPP1R3A:The glycogen-associated form of protein phosphatase-1 (PP1) derived from skeletal muscle is a heterodimer composed of a 37-kD catalytic subunit and a 124-kD targeting and regulatory subunit. This gene encodes the regulatory subunit which binds to muscle glycogen with high affinity, thereby enhancing dephosphorylation of glycogen-bound substrates for PP1 such as glycogen synthase and glyco…	0	0	pos_not_covered	0	RPKM:0.04,TPM:0.08
LMS14	7	133859383	A	G	0.45	het	AGAAAATCCA,TTCAGGTGAG	exonic	LRGUK	nonsynonymous SNV	LRGUK:NM_144648:exon8:c.A1015G:p.I339V,	136332	leucine-rich repeats and guanylate kinase domain containing (LRGUK)	LRGUK:n/a	0	0	pos_not_covered	0	RPKM:0.26,TPM:0.52
LMS14	8	144998437	T	C	0.76	het	GTCAGCCTTG,GTTGCGCGGC	exonic	PLEC	nonsynonymous SNV	PLEC:NM_000445:exon32:c.A5741G:p.H1914R,PLEC:NM_201381:exon31:c.A5564G:p.H1855R,PLEC:NM_201380:exon31:c.A6071G:p.H2024R,PLEC:NM_201382:exon31:c.A5660G:p.H1887R,PLEC:NM_201384:exon31:c.A5660G:p.H1887R,PLEC:NM_201379:exon31:c.A5594G:p.H1865R,PLEC:NM_201378:exon31:c.A5618G:p.H1873R,PLEC:NM_201383:exon31:c.A5672G:p.H1891R,	5339	plectin (PLEC),	PLEC:Plectin is a prominent member of an important family of structurally and in part functionally related proteins, termed plakins or cytolinkers, that are capable of interlinking different elements of the cytoskeleton. Plakins, with their multi-domain structure and enormous size, not only play crucial roles in maintaining cell and tissue integrity and orchestrating dynamic changes in cytoarchit…	0	0	var_expressed	41	RPKM:7.40,TPM:15.14
LMS14	9	36219925	C	T	0.28	het	CAATCAGGCC,ATCCAGAGAC	exonic	GNE	nonsynonymous SNV	GNE:NM_001190388:exon9:c.G1711A:p.G571R,GNE:NM_001190383:exon9:c.G1504A:p.G502R,GNE:NM_005476:exon10:c.G1726A:p.G576R,GNE:NM_001128227:exon10:c.G1819A:p.G607R,GNE:NM_001190384:exon8:c.G1396A:p.G466R,	10020	glucosamine (UDP-N-acetyl)-2-epimerase/N-acetylmannosamine kinase (GNE),	GNE:The protein encoded by this gene is a bifunctional enzyme that initiates and regulates the biosynthesis of N-acetylneuraminic acid (NeuAc), a precursor of sialic acids. It is a rate-limiting enzyme in the sialic acid biosynthetic pathway. Sialic acid modification of cell surface molecules is crucial for their function in many biologic processes, including cell adhesion and signal transduction…	0	0	var_expressed	24	RPKM:3.67,TPM:7.51
LMS14	10	105932231	T	G	0.18	het	CCAGACCAAA,TCCTGTTGGT	exonic	WDR96	nonsynonymous SNV	WDR96:NM_025145:exon20:c.A2523C:p.E841D,	80217	WD repeat domain 96 (WDR96)	WDR96:n/a	0	0	var_notexpressed	0	RPKM:0.13,TPM:0.26
LMS14	10	121436054	C	G	0.79	het	CCCAGTTGGA,CAGAACTCCC	exonic	BAG3	nonsynonymous SNV	BAG3:NM_004281:exon4:c.C988G:p.P330A,	9531	BCL2-associated athanogene 3 (BAG3)	BAG3:BAG proteins compete with Hip for binding to the Hsc70/Hsp70 ATPase domain and promote substrate release. All the BAG proteins have an approximately 45-amino acid BAG domain near the C terminus but differ markedly in their N-terminal regions. The protein encoded by this gene contains a WW domain in the N-terminal region and a BAG domain in the C-terminal region. The BAG domains of BAG1, BAG2…	0	0	var_expressed	70	RPKM:9.49,TPM:19.4
LMS14	10	127697086	T	A	0.47	het	CCAATGTGAA,GTGAAGGACA	exonic	FANK1	nonsynonymous SNV	FANK1:NM_145235:exon8:c.T816A:p.N272K,	92565	fibronectin type III and ankyrin repeat domains 1 (FANK1)	FANK1:n/a	0	0	var_expressed	7	RPKM:2.00,TPM:4.1
LMS14	11	3756525	G	T	0.3	het	ACAGCCTGCT,GGCAGCAGAA	exonic	NUP98	nonsynonymous SNV	NUP98:NM_005387:exon13:c.C1489A:p.Q497K,NUP98:NM_139131:exon13:c.C1438A:p.Q480K,NUP98:NM_016320:exon13:c.C1438A:p.Q480K,NUP98:NM_139132:exon13:c.C1438A:p.Q480K,	4928	nucleoporin 98kDa (NUP98),	NUP98:Signal-mediated nuclear import and export proceed through the nuclear pore complex (NPC), which is comprised of approximately 50 unique proteins collectively known as nucleoporins. The 98 kDa nucleoporin is generated through a biogenesis pathway that involves synthesis and proteolytic cleavage of a 186 kDa precursor protein. This cleavage results in the 98 kDa nucleoporin as well as a 96 kD…	somaticMutTumor:AML (NUP98)	0	var_expressed	19	RPKM:11.55,TPM:23.6
LMS14	11	73074389	C	T	0.21	het	GATGGGAGAG,CCTTCGCCGC	exonic	ARHGEF17	nonsynonymous SNV	ARHGEF17:NM_014786:exon15:c.C5135T:p.A1712V,	9828	Rho guanine nucleotide exchange factor (GEF) 17 (ARHGEF17)	ARHGEF17:NA	0	0	var_expressed	51	RPKM:17.46,TPM:35.69
LMS14	11	83676444	T	A	0.08	het	ATAAACTACC,CTGATGTGTT	exonic	DLG2	nonsynonymous SNV	DLG2:NM_001364:exon8:c.A809T:p.E270V,DLG2:NM_001206769:exon7:c.A926T:p.E309V,DLG2:NM_001142700:exon6:c.A656T:p.E219V,DLG2:NM_001142699:exon13:c.A1124T:p.E375V,	1740	discs, large homolog 2 (Drosophila) (DLG2),	DLG2:This gene encodes a member of the membrane-associated guanylate kinase (MAGUK) family. The encoded protein forms a heterodimer with a related family member that may interact at postsynaptic sites to form a multimeric scaffold for the clustering of receptors, ion channels, and associated signaling proteins. Multiple transcript variants encoding different isoforms have been found for this gene…	0	0	var_notexpressed	0	RPKM:0.54,TPM:1.11
LMS14	11	111225213	G	C	0.38	het	GTGGAAAGGG,CTGAGGCCAC	exonic	POU2AF1	nonsynonymous SNV	POU2AF1:NM_006235:exon5:c.C544G:p.P182A,	5450	POU class 2 associating factor 1 (POU2AF1)	POU2AF1:NA	somaticMutTumor:NHL (POU2AF1)	0	var_notexpressed	0	RPKM:0.02,TPM:0.04
LMS14	11	124624580	C	A	0.05	het	CAGTGCCCAC,TCATTGTGGG	exonic	ESAM	nonsynonymous SNV	ESAM:NM_138961:exon5:c.G687T:p.E229D,	90952	endothelial cell adhesion molecule (ESAM)	ESAM:n/a	0	0	var_expressed	2	RPKM:16.32,TPM:33.36
LMS14	12	6946954	G	T	0.21	het	ACTGCGTCCT,GACCCTGACA	exonic	LEPREL2	unknown	UNKNOWN	10536	leprecan-like 2 (LEPREL2)	LEPREL2:LEPREL2 belongs to a family of collagen prolyl hydroxylases required for proper collagen biosynthesis, folding, and assembly (Vranka et al., 2004 [PubMed 15044469]).[supplied by OMIM, Mar 2008].	0	0	var_expressed	66	RPKM:28.47,TPM:58.2
LMS14	12	22796832	C	T	0.39	het	AAAGAGTTTT,GAGTGTTGCA	exonic	ETNK1	stopgain	ETNK1:NM_001039481:exon2:c.C559T:p.R187X,ETNK1:NM_018638:exon2:c.C559T:p.R187X,	55500	ethanolamine kinase 1 (ETNK1),	ETNK1:This gene encodes an ethanolamine kinase, which functions in the first committed step of the phosphatidylethanolamine synthesis pathway. This cytosolic enzyme is specific for ethanolamine and exhibits negligible kinase activity on choline. Alternative splicing results in multiple transcript variants encoding distinct isoforms.	0	0	var_expressed	4	RPKM:2.60,TPM:5.31
LMS14	12	91348450	A	G	0.25	het	GCCCAGCCAC,GCCACAGCCG	exonic	CCER1	nonsynonymous SNV	CCER1:NM_152638:exon1:c.T70C:p.C24R,	196477	chromosome 12 open reading frame 12 (C12orf12)	CCER1:n/a	0	0	pos_not_covered	0	RPKM:0.02,TPM:0.04
LMS14	12	112666031	T	G	0.11	het	TACTACCTTC,CAGTAATGGA	exonic	HECTD4	nonsynonymous SNV	HECTD4:NM_001109662:exon43:c.A6314C:p.E2105A,	283450	chromosome 12 open reading frame 51 (C12orf51)	HECTD4:n/a	0	0	var_expressed	6	RPKM:4.38,TPM:8.95
LMS14	13	46544079	A	G	0.89	hom	AGGTCGTACA,CTTGGCTCAA	exonic	ZC3H13	nonsynonymous SNV	ZC3H13:NM_015070:exon14:c.T2600C:p.V867A,	23091	zinc finger CCCH-type containing 13 (ZC3H13)	ZC3H13:n/a	0	0	var_expressed_mono_hom	111	RPKM:8.22,TPM:16.81
LMS14	13	103515021	G	T	0.27	het	GAGTGCAGTG,TTAGACATAG	exonic	BIVM-ERCC5,ERCC5	nonsynonymous SNV	BIVM-ERCC5:NM_001204425:exon16:c.G2884T:p.V962F,ERCC5:NM_000123:exon8:c.G1522T:p.V508F,	100533467&2073	BIVM-ERCC5 readthrough (BIVM-ERCC5)&excision repair cross-complementing rodent repair deficiency, complementation group 5 (ERCC5)	BIVM-ERCC5:This locus represents naturally occurring read-through transcription between the neighboring BIVM (basic, immunoglobulin-like variable motif containing) and ERCC5 (excision repair cross-complementing rodent repair deficiency, complementation group 5) genes on chromosome 13. The read-through transcript encodes a fusion protein that shares sequence identity with the products of each indi…	germlineMutTumor:skin basal cell, skin squamous cell, melanoma&CancerSyndrome:Xeroderma pigmentosum (G) (ERCC5)	0	var_notexpressed	0	RPKM:3.90,TPM:7.98&RPKM:3.17,TPM:6.48
LMS14	14	23282570	G	A	0.47	het	TTCCACCTCA,GCTGGGAGGC	exonic	SLC7A7	nonsynonymous SNV	SLC7A7:NM_001126106:exon3:c.C38T:p.P13L,SLC7A7:NM_001126105:exon3:c.C38T:p.P13L,	9056	solute carrier family 7 (amino acid transporter light chain, y+L system), member 7 (SLC7A7),	SLC7A7:The protein encoded by this gene is the light subunit of a cationic amino acid transporter. This sodium-independent transporter is formed when the light subunit encoded by this gene dimerizes with the heavy subunit transporter protein SLC3A2. This transporter is found in epithelial cell membranes where it transfers cationic and large neutral amino acids from the cell to the extracellular s…	0	0	var_expressed	9	RPKM:4.29,TPM:8.78
LMS14	15	42166608	T	A	0.35	het	GTGGCAGAAC,GGTGCAGCTC	exonic	SPTBN5	nonsynonymous SNV	SPTBN5:NM_016642:exon24:c.A4571T:p.Q1524L,	51332	spectrin, beta, non-erythrocytic 5 (SPTBN5)	SPTBN5:NA	0	0	var_notexpressed	0	RPKM:0.07,TPM:0.14
LMS14	15	89169709	G	A	0.71	het	GGATCTGGCA,TGCCCCATGC	exonic	AEN	nonsynonymous SNV	AEN:NM_022767:exon2:c.G269A:p.S90N,	64782	apoptosis enhancing nuclease (AEN)	AEN:n/a	0	0	var_expressed	11	RPKM:2.08,TPM:4.25
LMS14	16	765883	C	G	0.55	het	CAGGCCACGC,GCACCAGGAC	exonic	METRN	nonsynonymous SNV	METRN:NM_024042:exon2:c.C404G:p.P135R,	79006	meteorin, glial cell differentiation regulator (METRN)	METRN:Meteorin regulates glial cell differentiation and promotes the formation of axonal networks during neurogenesis (Nishino et al., 2004 [PubMed 15085178]).[supplied by OMIM, Mar 2008].	0	0	var_expressed	110	RPKM:32.73,TPM:66.92
LMS14	17	7700738	T	A	0.43	het	GACCGGCTGG,TGATGCGGCA	exonic	DNAH2	nonsynonymous SNV	DNAH2:NM_020877:exon51:c.T7970A:p.V2657D,	146754	dynein, axonemal, heavy chain 2 (DNAH2)	DNAH2:n/a	0	0	pos_unclear	0	RPKM:0.03,TPM:0.07
LMS14	17	8006796	A	T	0.2	het	TTGGGCATCC,GGCCCCAAAG	exonic	ALOXE3	nonsynonymous SNV	ALOXE3:NM_021628:exon15:c.T1801A:p.W601R,ALOXE3:NM_001165960:exon15:c.T2197A:p.W733R,	59344	arachidonate lipoxygenase 3 (ALOXE3),	ALOXE3:This gene is a member of the lipoxygenase family, which are catabolized by arachidonic acid-derived compounds. The encoded enzyme is a hydroperoxide isomerase that synthesizes a unique type of epoxy alcohol (8R-hydroxy-11R,12R-epoxyeicosa-5Z,9E,14Z-trienoic acid) from 12R-hydroperoxyeicosatetraenoic acid (12R-HPETE). This epoxy alcohol can activate the the nuclear receptor peroxisome proli…	0	0	pos_unclear	0	RPKM:0.03,TPM:0.06
LMS14	17	32965024	G	A	0.12	het	AGACCAAGCC,AGGACCCCGC	exonic	TMEM132E	nonsynonymous SNV	TMEM132E:NM_207313:exon10:c.G2728A:p.E910K,	124842	transmembrane protein 132E (TMEM132E)	TMEM132E:n/a	0	0	pos_not_covered	0	RPKM:0.03,TPM:0.06
LMS14	17	40317522	C	T	0.42	het	CAGGCCAGCC,GGAAGGCAGC	exonic	KCNH4	nonsynonymous SNV	KCNH4:NM_012285:exon11:c.G2030A:p.R677Q,	23415	potassium voltage-gated channel, subfamily H (eag-related), member 4 (KCNH4)	KCNH4:Voltage-gated potassium (Kv) channels represent the most complex class of voltage-gated ion channels from both functional and structural standpoints. Their diverse functions include regulating neurotransmitter release, heart rate, insulin secretion, neuronal excitability, epithelial electrolyte transport, smooth muscle contraction, and cell volume. This gene encodes a member of the potassiu…	0	KCNH4;basechange=c.2030G>A;AAchange=p.R677Q;tissue=large_intestine	pos_unclear	0	RPKM:0.02,TPM:0.05
LMS14	17	48741124	A	G	0.17	het	CCTGTGCTCC,TGATGCAGTC	exonic	ABCC3	nonsynonymous SNV	ABCC3:NM_003786:exon9:c.A1081G:p.M361V,ABCC3:NM_001144070:exon9:c.A1081G:p.M361V,	8714	ATP-binding cassette, sub-family C (CFTR/MRP), member 3 (ABCC3),	ABCC3:The protein encoded by this gene is a member of the superfamily of ATP-binding cassette (ABC) transporters. ABC proteins transport various molecules across extra- and intra-cellular membranes. ABC genes are divided into seven distinct subfamilies (ABC1, MDR/TAP, MRP, ALD, OABP, GCN20, White). This protein is a member of the MRP subfamily which is involved in multi-drug resistance. The speci…	0	0	var_expressed	4	RPKM:3.08,TPM:6.29
LMS14	17	72218783	G	T	0.39	het	CGTGGTGGCC,GGCTCATCTG	exonic	TTYH2	nonsynonymous SNV	TTYH2:NM_032646:exon2:c.G289T:p.G97W,	94015	tweety homolog 2 (Drosophila) (TTYH2),	TTYH2:This gene encodes a member of the tweety family of proteins. Members of this family function as chloride anion channels. The encoded protein functions as a calcium(2+)-activated large conductance chloride(-) channel, and may play a role in kidney tumorigenesis. Two transcript variants encoding distinct isoforms have been identified for this gene.	0	0	var_expressed	10	RPKM:4.49,TPM:9.18
LMS14	17	74473744	T	C	0.33	het	CTTGCCTTAC,AAAAAAGGAG	exonic	RHBDF2	nonsynonymous SNV	RHBDF2:NM_024599:exon7:c.A883G:p.S295G,RHBDF2:NM_001005498:exon6:c.A796G:p.S266G,	79651	rhomboid 5 homolog 2 (Drosophila) (RHBDF2),	RHBDF2:n/a	0	0	var_notexpressed	0	RPKM:1.31,TPM:2.69
LMS14	19	4499535	A	T	0.08	het	AGGCAGCAGA,GTCTATACCC	exonic	HDGFRP2	nonsynonymous SNV	HDGFRP2:NM_032631:exon14:c.A1623T:p.E541D,HDGFRP2:NM_001001520:exon14:c.A1623T:p.E541D,	84717	hepatoma-derived growth factor-related protein 2 (HDGFRP2),	HDGFRP2:This gene encodes a member of the hepatoma-derived growth factor (HDGF) family. Two alternatively spliced transcript variants encoding slightly different isoforms have been found for this gene.	0	0	var_expressed	14	RPKM:39.31,TPM:80.37
LMS14	19	17370708	G	A	0.1	het	GCACTCACCT,AGTCTCCCAG	exonic	USHBP1	stopgain	USHBP1:NM_031941:exon5:c.C766T:p.Q256X,	83878	Usher syndrome 1C binding protein 1 (USHBP1)	USHBP1:n/a	0	0	var_notexpressed	0	RPKM:0.94,TPM:1.93
LMS14	19	51129231	A	T	0.14	het	GGCCGTGGGG,GGTAGCAGAG	exonic	SYT3	nonsynonymous SNV	SYT3:NM_001160329:exon7:c.T1325A:p.L442H,SYT3:NM_032298:exon5:c.T1325A:p.L442H,SYT3:NM_001160328:exon7:c.T1325A:p.L442H,	84258	synaptotagmin III (SYT3),	SYT3:NA	0	0	var_expressed	2	RPKM:0.25,TPM:0.51
LMS14	19	54401280	G	T	0.29	het	GACCCCAAGC,CTGCTTCTTC	exonic	PRKCG	nonsynonymous SNV	PRKCG:NM_002739:exon10:c.G1007T:p.R336L,	5582	protein kinase C, gamma (PRKCG)	PRKCG:Protein kinase C (PKC) is a family of serine- and threonine-specific protein kinases that can be activated by calcium and second messenger diacylglycerol. PKC family members phosphorylate a wide variety of protein targets and are known to be involved in diverse cellular signaling pathways. PKC also serve as major receptors for phorbol esters, a class of tumor promoters. Each member of the P…	0	0	var_notexpressed	0	RPKM:0.05,TPM:0.11
LMS14	19	54849480	G	T	0.12	het	GGGCTTGGCA,TGCGGACAGG	exonic	LILRA4	nonsynonymous SNV	LILRA4:NM_012276:exon4:c.C382A:p.L128M,	23547	leukocyte immunoglobulin-like receptor, subfamily A (with TM domain), member 4 (LILRA4)	LILRA4:n/a	0	0	pos_unclear	0	RPKM:0.09,TPM:0.19
LMS14	19	55708669	C	G	0.36	het	CCTTGCTGGC,CACTGGACCC	exonic	PTPRH	nonsynonymous SNV	PTPRH:NM_001161440:exon7:c.G1272C:p.W424C,PTPRH:NM_002842:exon9:c.G1806C:p.W602C,	5794	protein tyrosine phosphatase, receptor type, H (PTPRH),	PTPRH:The protein encoded by this gene is a member of the protein tyrosine phosphatase (PTP) family. PTPs are known to be signaling molecules that regulate a variety of cellular processes including cell growth, differentiation, mitotic cycle, and oncogenic transformation. This PTP possesses an extracellular region, a single transmembrane region, and a single intracytoplasmic catalytic domain, and…	0	PTPRH;basechange=c.1806G>A;AAchange=p.W602*;tissue=NS	var_expressed	4	RPKM:1.18,TPM:2.41
LMS14	20	5282976	C	T	0.44	het	TAGAAGGGTG,CCAGCACAGC	exonic	PROKR2	nonsynonymous SNV	PROKR2:NM_144773:exon2:c.G865A:p.A289T,	128674	prokineticin receptor 2 (PROKR2)	PROKR2:Prokineticins are secreted proteins that can promote angiogenesis and induce strong gastrointestinal smooth muscle contraction. The protein encoded by this gene is an integral membrane protein and G protein-coupled receptor for prokineticins. The encoded protein is similar in sequence to GPR73, another G protein-coupled receptor for prokineticins.	0	0	pos_unclear	0	RPKM:0.05,TPM:0.09
LMS14	20	23346302	A	G	0.25	het	GCACGAGCGC,CACACACGGG	exonic	GZF1	nonsynonymous SNV	GZF1:NM_022482:exon1:c.A1282G:p.T428A,	64412	GDNF-inducible zinc finger protein 1 (GZF1)	GZF1:NA	0	0	var_expressed	7	RPKM:5.28,TPM:10.79
LMS14	20	57415871	A	G	0.21	het	CCTTCCAAAA,GGGACCCATC	exonic	GNAS	nonsynonymous SNV	GNAS:NM_016592:exon1:c.A710G:p.K237R,	2778	GNAS complex locus (GNAS),	GNAS:This locus has a highly complex imprinted expression pattern. It gives rise to maternally, paternally, and biallelically expressed transcripts that are derived from four alternative promoters and 5' exons. Some transcripts contains a differentially methylated region (DMR) at their 5' exons, and this DMR is commonly found in imprinted genes and correlates with transcript expression. An antise…	somaticMutTumor:pituitary adenoma&GermlineSyndrome:yes&OtherSyndrome:McCune-Albright syndrome; pseudohypoparathyroidism, type IA (GNAS)	0	pos_unclear	0	RPKM:190.03,TPM:388.51
LMS14	22	26995531	A	T	0.34	het	CGACGCAGGG,CTGCATCTGT	exonic	CRYBB1	nonsynonymous SNV	CRYBB1:NM_001887:exon6:c.T682A:p.S228T,	1414	crystallin, beta B1 (CRYBB1)	CRYBB1:Crystallins are separated into two classes: taxon-specific, or enzyme, and ubiquitous. The latter class constitutes the major proteins of vertebrate eye lens and maintains the transparency and refractive index of the lens. Since lens central fiber cells lose their nuclei during development, these crystallins are made and then retained throughout life, making them extremely stable proteins.…	0	0	var_expressed	1	RPKM:1.49,TPM:3.04
LMS14	X	27998020	C	T	0.46	het	CCTCTGTCCC,CTCCATGAAC	exonic	DCAF8L1	nonsynonymous SNV	DCAF8L1:NM_001017930:exon1:c.G1432A:p.G478R,	139425	DDB1 and CUL4 associated factor 8-like 1 (DCAF8L1)	DCAF8L1:This gene encodes a member of the WD repeat protein family. WD repeats are minimally conserved regions of approximately 40 amino acids typically bracketed by Gly-His and Trp-Asp (GH-WD), which may facilitate the formation of heterotrimeric or multi-protein complexes. Members of this family are involved in a variety of cellular processes, including cell cycle progression, signal transducti…	0	0	pos_not_covered	0	RPKM:0.02,TPM:0.04
LMS14	X	76890108	T	C	0.82	hom	CCAAGGCCCA,ACAGTGGGCA	exonic	ATRX	nonsynonymous SNV	ATRX:NM_000489:exon17:c.A4786G:p.M1596V,	546	alpha thalassemia/mental retardation syndrome X-linked (ATRX),	ATRX:The protein encoded by this gene contains an ATPase/helicase domain, and thus it belongs to the SWI/SNF family of chromatin remodeling proteins. The mutations of this gene are associated with an X-linked mental retardation (XLMR) syndrome most often accompanied by alpha-thalassemia (ATRX) syndrome. These mutations have been shown to cause diverse changes in the pattern of DNA methylation, wh…	somaticMutTumor:Pancreatic neuroendocrine tumors, paediatric GBM&GermlineSyndrome:yes&OtherSyndrome:ATR-X (alpha thalassemia/mental retardation) syndrome (ATRX)	0	var_expressed_mono_hom	155	RPKM:12.17,TPM:24.88
LMS15	1	6592646	A	T	0.43	het	AAATGCTGCG,GTCTGAAACG	exonic	NOL9	nonsynonymous SNV	NOL9:NM_024654:exon8:c.T1412A:p.L471H,	79707	nucleolar protein 9 (NOL9)	NOL9:n/a	0	0	var_expressed	27	RPKM:5.28,TPM:13.29
LMS15	1	11137473	G	A	0.94	hom	GAGCAGTCGT,AGGTCCAAAG	exonic	EXOSC10	nonsynonymous SNV	EXOSC10:NM_001001998:exon16:c.C1828T:p.H610Y,EXOSC10:NM_002685:exon16:c.C1828T:p.H610Y,	5394	exosome component 10 (EXOSC10),	EXOSC10:n/a	0	0	var_expressed_mono_hom	617	RPKM:70.69,TPM:178.06
LMS15	1	17555506	A	G	0.97	hom	CTGGATCATG,CGCCCAACAC	exonic	PADI1	nonsynonymous SNV	PADI1:NM_013358:exon8:c.A889G:p.T297A,	29943	peptidyl arginine deiminase, type I (PADI1)	PADI1:This gene encodes a member of the peptidyl arginine deiminase family of enzymes, which catalyze the post-translational deimination of proteins by converting arginine residues into citrullines in the presence of calcium ions. The family members have distinct substrate specificities and tissue-specific expression patterns. The type I enzyme is involved in the late stages of epidermal differen…	0	0	pos_unclear	0	RPKM:0.00,TPM:0.0
LMS15	1	17982561	T	G	0.31	het	TCGGCCACGG,GCATCCAACC	exonic	ARHGEF10L	nonsynonymous SNV	ARHGEF10L:NM_018125:exon24:c.T2669G:p.V890G,ARHGEF10L:NM_001011722:exon22:c.T2552G:p.V851G,	55160	Rho guanine nucleotide exchange factor (GEF) 10-like (ARHGEF10L),	ARHGEF10L:ARHGEF10L is a member of the RhoGEF family of guanine nucleotide exchange factors (GEFs) that activate Rho GTPases (Winkler et al., 2005 [PubMed 16112081]).[supplied by OMIM, Dec 2008].	0	0	var_expressed	157	RPKM:21.37,TPM:53.83
LMS15	1	22895845	G	T	0.51	het	CCGGCTCATG,GGTGAGTGAT	exonic	EPHA8	nonsynonymous SNV	EPHA8:NM_020526:exon2:c.G158T:p.G53V,EPHA8:NM_001006943:exon2:c.G158T:p.G53V,	2046	EPH receptor A8 (EPHA8),	EPHA8:This gene encodes a member of the ephrin receptor subfamily of the protein-tyrosine kinase family. EPH and EPH-related receptors have been implicated in mediating developmental events, particularly in the nervous system. Receptors in the EPH subfamily typically have a single kinase domain and an extracellular region containing a Cys-rich domain and 2 fibronectin type III repeats. The ephrin…	0	0	pos_not_covered	0	RPKM:0.00,TPM:0.0
LMS15	1	70488831	G	T	0.3	het	CAAGCCCCCT,GGAAAGGGGC	exonic	LRRC7	nonsynonymous SNV	LRRC7:NM_020794:exon15:c.G1454T:p.W485L,	57554	leucine rich repeat containing 7 (LRRC7)	LRRC7:n/a	0	0	pos_unclear	0	RPKM:0.10,TPM:0.25
LMS15	1	78429338	C	T	0.66	het	GTCCCATGTT,CAGTTGCCTT	exonic	FUBP1	stopgain SNV	FUBP1:NM_003902:exon13:c.G1104A:p.W368X,	8880	far upstream element (FUSE) binding protein 1 (FUBP1)	FUBP1:This gene encodes a ssDNA binding protein that activates the far upstream element (FUSE) of c-myc and stimulates expression of c-myc in undifferentiated cells. Regulation of FUSE by FUBP occurs through single-strand binding of FUBP to the non-coding strand. This protein has been shown to function as an ATP-dependent DNA helicase.	somaticMutTumor:oligodendroglioma (FUBP1)	0	var_expressed	67	RPKM:26.93,TPM:67.84
LMS15	1	155722366	C	G	0.31	het	CAAAGTGCTC,CCACTGCCAA	exonic	GON4L	nonsynonymous SNV	GON4L:NM_001037533:exon30:c.G5855C:p.G1952A,	54856	gon-4-like (C. elegans) (GON4L),	GON4L:n/a	0	0	var_expressed	96	RPKM:15.40,TPM:38.79
LMS15	1	167095768	G	T	0.28	het	AGGAGGCGCC,CGCAGACTCG	exonic	DUSP27	nonsynonymous SNV	DUSP27:NM_001080426:exon5:c.G1400T:p.R467L,	92235	dual specificity phosphatase 27 (putative) (DUSP27)	DUSP27:n/a	0	DUSP27;basechange=c.1400G>A;AAchange=p.R467H;tissue=lung	var_notexpressed	0	RPKM:0.07,TPM:0.18
LMS15	1	197072276	T	A	0.28	het	TTTTTCTCAC,TTCATACCAC	exonic	ASPM	nonsynonymous SNV	ASPM:NM_018136:exon18:c.A6105T:p.K2035N,	259266	asp (abnormal spindle) homolog, microcephaly associated (Drosophila) (ASPM),	ASPM:This gene is the human ortholog of the Drosophila melanogaster 'abnormal spindle' gene (asp), which is essential for normal mitotic spindle function in embryonic neuroblasts. Studies in mouse also suggest a role of this gene in mitotic spindle regulation, with a preferential role in regulating neurogenesis. Mutations in this gene are associated with microcephaly primary type 5. Multiple tran…	0	0	var_expressed	29	RPKM:9.85,TPM:24.82
LMS15	1	248309282	A	G	0.38	het	TCTGTATTCT,CACCATCCTC	exonic	OR2M5	nonsynonymous SNV	OR2M5:NM_001004690:exon1:c.A833G:p.Y278C,	127059	olfactory receptor, family 2, subfamily M, member 5 (OR2M5)	OR2M5:Olfactory receptors interact with odorant molecules in the nose, to initiate a neuronal response that triggers the perception of a smell. The olfactory receptor proteins are members of a large family of G-protein-coupled receptors (GPCR) arising from single coding-exon genes. Olfactory receptors share a 7-transmembrane domain structure with many neurotransmitter and hormone receptors and ar…	0	0	pos_not_covered	0	RPKM:0.00,TPM:0.0
LMS15	2	1895992	G	C	0.83	hom	TCAGGTTGCT,CTGCTGCTGG	exonic	MYT1L	nonsynonymous SNV	MYT1L:NM_015025:exon15:c.C2094G:p.S698R,	23040	myelin transcription factor 1-like (MYT1L)	MYT1L:n/a	0	MYT1L;basechange=c.2100C>T;AAchange=p.S700S;tissue=endometrium	pos_not_covered	0	RPKM:0.00,TPM:0.0
LMS15	2	159535122	A	G	0.88	hom	AATTTACATC,GTTCCTATTC	exonic	PKP4	nonsynonymous SNV	PKP4:NM_003628:exon21:c.A3286G:p.S1096G,PKP4:NM_001005476:exon20:c.A3157G:p.S1053G,	8502	plakophilin 4 (PKP4),	PKP4:Armadillo-like proteins are characterized by a series of armadillo repeats, first defined in the Drosophila 'armadillo' gene product, that are typically 42 to 45 amino acids in length. These proteins can be divided into subfamilies based on their number of repeats, their overall sequence similarity, and the dispersion of the repeats throughout their sequences. Members of the p120(ctn)/plakop…	0	0	var_expressed_mono_hom	309	RPKM:16.34,TPM:41.16
LMS15	2	160901494	G	A	0.88	hom	CTCTGGGGCG,AGAAATTCAG	exonic	PLA2R1	nonsynonymous SNV	PLA2R1:NM_001007267:exon2:c.C284T:p.S95F,PLA2R1:NM_001195641:exon2:c.C284T:p.S95F,PLA2R1:NM_007366:exon2:c.C284T:p.S95F,	22925	phospholipase A2 receptor 1, 180kDa (PLA2R1),	PLA2R1:This gene represents a phospholipase A2 receptor. The encoded protein likely exists as both a transmembrane form and a soluble form. The transmembrane receptor may play a role in clearance of phospholipase A2, thereby inhibiting its action. Polymorphisms at this locus have been associated with susceptibility to idiopathic membranous nephropathy. Alternatively spliced transcript variants en…	0	0	var_expressed	2	RPKM:0.41,TPM:1.04
LMS15	2	185800727	G	T	0.95	hom	CCAAGTTGGG,ATCAAGCCCA	exonic	ZNF804A	nonsynonymous SNV	ZNF804A:NM_194250:exon4:c.G604T:p.D202Y,	91752	zinc finger protein 804A (ZNF804A)	ZNF804A:n/a	0	0	pos_not_covered	0	RPKM:0.00,TPM:0.0
LMS15	2	217332738	T	C	0.89	hom	AAGGTGGTCC,GGACGCAATT	exonic	SMARCAL1	nonsynonymous SNV	SMARCAL1:NM_014140:exon14:c.T2213C:p.L738P,SMARCAL1:NM_001127207:exon14:c.T2213C:p.L738P,	50485	SWI/SNF related, matrix associated, actin dependent regulator of chromatin, subfamily a-like 1 (SMARCAL1),	SMARCAL1:The protein encoded by this gene is a member of the SWI/SNF family of proteins. Members of this family have helicase and ATPase activities and are thought to regulate transcription of certain genes by altering the chromatin structure around those genes. The encoded protein shows sequence similarity to the E. coli RNA polymerase-binding protein HepA. Mutations in this gene are a cause of …	0	0	var_expressed_mono_hom	117	RPKM:9.36,TPM:23.57
LMS15	3	107799123	T	C	0.6	het	AAGCATGGAA,GACGACAGTG	exonic	CD47	nonsynonymous SNV	CD47:NM_198793:exon2:c.A115G:p.I39V,CD47:NM_001777:exon2:c.A115G:p.I39V,	961	CD47 molecule (CD47),	CD47:This gene encodes a membrane protein, which is involved in the increase in intracellular calcium concentration that occurs upon cell adhesion to extracellular matrix. The encoded protein is also a receptor for the C-terminal cell binding domain of thrombospondin, and it may play a role in membrane transport and signal transduction. This gene has broad tissue distribution, and is reduced in e…	0	0	var_expressed	151	RPKM:18.71,TPM:47.14
LMS15	3	108788572	G	A	0.09	het	CAGAACAGAT,TGTAGGCTCT	exonic	MORC1	nonsynonymous SNV	MORC1:NM_014429:exon9:c.C722T:p.T241I,	27136	MORC family CW-type zinc finger 1 (MORC1)	MORC1:This gene encodes the human homolog of mouse morc and like the mouse protein it is testis-specific. Mouse studies support a testis-specific function since only male knockout mice are infertile; infertility is the only apparent defect. These studies further support a role for this protein early in spermatogenesis, possibly by affecting entry into apoptosis because testis from knockout mice s…	0	0	pos_not_covered	0	RPKM:0.00,TPM:0.0
LMS15	4	71347315	C	T	0.82	hom	GCTGCCCCAC,CACACCTTCT	exonic	MUC7	nonsynonymous SNV	MUC7:NM_001145006:exon4:c.C854T:p.P285L,MUC7:NM_001145007:exon4:c.C854T:p.P285L,MUC7:NM_152291:exon3:c.C854T:p.P285L,	4589	mucin 7, secreted (MUC7),	MUC7:This gene encodes a small salivary mucin, which is thought to play a role in facilitating the clearance of bacteria in the oral cavity and to aid in mastication, speech, and swallowing. The central domain of this glycoprotein contains tandem repeats, each composed of 23 amino acids. The most common allele contains 6 repeats, and some alleles may be associated with susceptibility to asthma. A…	0	0	pos_not_covered	0	RPKM:0.01,TPM:0.02
LMS15	5	73178306	G	A	0.4	het	GTTTTCAGAA,AAAATGCAAG	exonic	ARHGEF28	nonsynonymous SNV	ARHGEF28:NM_001177693:exon23:c.G2824A:p.E942K,ARHGEF28:NM_001080479:exon23:c.G2824A:p.E942K,ARHGEF28:NM_001244364:exon15:c.G1885A:p.E629K,	64283	190 kDa guanine nucleotide exchange factor (RGNEF),	ARHGEF28:This gene encodes a member of the Rho guanine nucleotide exchange factor family. The encoded protein interacts with low molecular weight neurofilament mRNA and may be involved in the formation of amyotrophic lateral sclerosis neurofilament aggregates. Alternate splicing results in multiple transcript variants.[provided by RefSeq, Apr 2010].	0	0	var_expressed	24	RPKM:5.39,TPM:13.58
LMS15	5	148756317	A	T	0.88	hom	CCAGGGAGAC,GGCTCCTCTT	exonic	IL17B	nonsynonymous SNV	IL17B:NM_014443:exon2:c.T293A:p.L98Q,	27190	interleukin 17B (IL17B)	IL17B:The protein encoded by this gene is a T cell-derived cytokine that shares sequence similarity with IL17. This cytokine was reported to stimulate the release of TNF alpha (TNF) and IL1 beta (IL1B) from a monocytic cell line. Immunohistochemical analysis of several nerve tissues indicated that this cytokine is primarily localized to neuronal cell bodies.	0	0	var_expressed_mono_hom	102	RPKM:4.80,TPM:12.08
LMS15	5	149447863	A	G	0.84	hom	TGGTGTGAAG,GGAACTCATC	exonic	CSF1R	nonsynonymous SNV	CSF1R:NM_005211:exon11:c.T1541C:p.L514P,	1436	colony stimulating factor 1 receptor (CSF1R)	CSF1R:n/a	0	0	pos_unclear	0	RPKM:5.54,TPM:13.94
LMS15	5	176827393	G	A	0.93	hom	GCTCAGGCCC,CCTGCAGGAA	exonic	PFN3	nonsynonymous SNV	PFN3:NM_001029886:exon1:c.C185T:p.A62V,	345456	profilin 3 (PFN3)	PFN3:The product of this gene belongs to the profilin family of proteins. This protein binds to actin and affects the structure of the cytoskeleton. It also may be involved in spermatogenesis. It is a single exon gene.	0	0	pos_unclear	0	RPKM:0.00,TPM:0.0
LMS15	6	32086735	C	T	0.86	hom	GGTCTTACTT,AGCCAGCAGG	exonic	ATF6B	nonsynonymous SNV	ATF6B:NM_004381:exon10:c.G1150A:p.E384K,ATF6B:NM_001136153:exon10:c.G1141A:p.E381K,	1388	activating transcription factor 6 beta (ATF6B),	ATF6B:The protein encoded by this gene is a transcription factor in the unfolded protein response (UPR) pathway during ER stress. Either as a homodimer or as a heterodimer with ATF6-alpha, the encoded protein binds to the ER stress response element, interacting with nuclear transcription factor Y to activate UPR target genes. The protein is normally found in the membrane of the endoplasmic reticu…	0	0	var_expressed_mono_hom	278	RPKM:36.15,TPM:91.05
LMS15	6	131926384	T	C	0.33	het	ACATACCTCA,TTTGGCATGA	exonic	MED23	nonsynonymous SNV	MED23:NM_001270522:exon14:c.A1609G:p.M537V,MED23:NM_004830:exon14:c.A1609G:p.M537V,MED23:NM_001270521:exon14:c.A1609G:p.M537V,MED23:NM_015979:exon15:c.A1627G:p.M543V,	9439	mediator complex subunit 23 (MED23),	MED23:The activation of gene transcription is a multistep process that is triggered by factors that recognize transcriptional enhancer sites in DNA. These factors work with co-activators to direct transcriptional initiation by the RNA polymerase II apparatus. The protein encoded by this gene is a subunit of the CRSP (cofactor required for SP1 activation) complex, which, along with TFIID, is requi…	0	0	var_expressed	42	RPKM:14.43,TPM:36.33
LMS15	7	130021621	G	A	0.95	hom	GCTGGACGAG,AGCAGGAGCA	exonic	CPA1	nonsynonymous SNV	CPA1:NM_001868:exon3:c.G298A:p.E100K,	1357	carboxypeptidase A1 (pancreatic) (CPA1)	CPA1:n/a	0	0	var_expressed_mono_hom	13	RPKM:1.13,TPM:2.84
LMS15	8	114186147	T	C	0.42	het	TCTGCAATTC,ATTAAAAAGG	splicing	CSMD3(NM_052900:exon5:c.515-2A>G,NM_198123:exon5:c.515-2A>G,NM_198124:exon6:c.395-2A>G)	splicing	0	114788	CUB and Sushi multiple domains 3 (CSMD3), transcript variant c	CSMD3:n/a	0	0	pos_not_covered	0	RPKM:0.00,TPM:0.0
LMS15	9	112900209	C	G	0.44	het	TGGTTGATGA,CCCTTGGAGT	exonic	AKAP2,PALM2-AKAP2	nonsynonymous SNV	AKAP2:NM_001004065:exon2:c.C1959G:p.D653E,PALM2-AKAP2:NM_147150:exon8:c.C2385G:p.D795E,AKAP2:NM_001136562:exon2:c.C1692G:p.D564E,AKAP2:NM_001198656:exon2:c.C1959G:p.D653E,PALM2-AKAP2:NM_007203:exon8:c.C2385G:p.D795E,	11217&445815	A kinase (PRKA) anchor protein 2 (AKAP2),&A kinase (PRKA) anchor protein 2 (AKAP2),	AKAP2:The protein encoded by this gene binds to the regulatory subunit of protein kinase A and is found associated with the actin cytoskeleton. The encoded protein mediates signals carried by cAMP and may be involved in creating polarity in certain signaling processes. Three transcript variants encoding different isoforms have been found for this gene.&PALM2-AKAP2:The protein encoded by this gene…	0	0	var_expressed	75	RPKM:18.77,TPM:47.27&RPKM:18.41,TPM:46.38
LMS15	9	117165585	C	A	0.33	het	TTTCTTCACA,GGACCAGAGT	exonic	DFNB31	nonsynonymous SNV	DFNB31:NM_015404:exon11:c.G2453T:p.R818L,DFNB31:NM_001083885:exon11:c.G1304T:p.R435L,DFNB31:NM_001173425:exon11:c.G2450T:p.R817L,	25861	deafness, autosomal recessive 31 (DFNB31),	DFNB31:This gene is thought to function in the organization and stabilization of sterocilia elongation and actin cystoskeletal assembly, based on studies of the related mouse gene. Mutations in this gene have been associated with autosomal recessive non-syndromic deafness and Usher Syndrome. Alternative splicing of this gene results in multiple transcript variants encoding different isoforms.[pro…	0	0	var_expressed	2	RPKM:2.26,TPM:5.7
LMS15	9	139326933	G	A	0.95	hom	GCCCTCACCT,CGCTGGAGCG	exonic	INPP5E	nonsynonymous SNV	INPP5E:NM_019892:exon6:c.C1385T:p.A462V,	56623	inositol polyphosphate-5-phosphatase, 72 kDa (INPP5E)	INPP5E:The protein encoded by this gene is an inositol 1,4,5-trisphosphate (InsP3) 5-phosphatase. InsP3 5-phosphatases hydrolyze Ins(1,4,5)P3, which mobilizes intracellular calcium and acts as a second messenger mediating cell responses to various stimulation. Studies of the mouse counterpart suggest that this protein may hydrolyze phosphatidylinositol 3,4,5-trisphosphate and phosphatidylinositol…	0	0	var_expressed	49	RPKM:5.89,TPM:14.84
LMS15	10	1405514	G	T	0.48	het	GGCCCACCAG,TCCAGCGCGC	exonic	ADARB2	nonsynonymous SNV	ADARB2:NM_018702:exon3:c.C786A:p.D262E,	105	adenosine deaminase, RNA-specific, B2 (ADARB2)	ADARB2:n/a	0	0	var_notexpressed	0	RPKM:0.01,TPM:0.02
LMS15	10	16960783	G	A	0.37	het	CGCAACTCAA,GTAGTTGGAA	exonic	CUBN	nonsynonymous SNV	CUBN:NM_001081:exon45:c.C6838T:p.L2280F,	8029	cubilin (intrinsic factor-cobalamin receptor) (CUBN)	CUBN:Cubilin (CUBN) acts as a receptor for intrinsic factor-vitamin B12 complexes. The role of receptor is supported by the presence of 27 CUB domains. Cubulin is located within the epithelium of intestine and kidney. Mutations in CUBN may play a role in autosomal recessive megaloblastic anemia.	0	0	pos_unclear	0	RPKM:0.15,TPM:0.38
LMS15	11	22384296	G	A	0.46	het	TTCCTATGCC,GAGCTGTGAT	exonic	SLC17A6	nonsynonymous SNV	SLC17A6:NM_020346:exon6:c.G673A:p.G225R,	57084	solute carrier family 17 (sodium-dependent inorganic phosphate cotransporter), member 6 (SLC17A6)	SLC17A6:NA	0	0	pos_not_covered	0	RPKM:0.00,TPM:0.0
LMS15	11	36597160	A	T	0.52	het	AACCCTTACC,TGAGTCTGTG	exonic	RAG1	nonsynonymous SNV	RAG1:NM_000448:exon2:c.A2306T:p.H769L,	5896	recombination activating gene 1 (RAG1)	RAG1:The protein encoded by this gene is involved in activation of immunoglobulin V-D-J recombination. The encoded protein is involved in recognition of the DNA substrate, but stable binding and cleavage activity also requires RAG2. Defects in this gene can be the cause of several diseases. Sequence Note: This RefSeq record was created from transcript and genomic sequence data because no single t…	0	0	var_expressed	1	RPKM:0.08,TPM:0.2
LMS15	12	32369254	A	T	0.28	het	ACGCTTCTGC,GGAGTCAGCA	exonic	BICD1	nonsynonymous SNV	BICD1:NM_001003398:exon2:c.A287T:p.Q96L,BICD1:NM_001714:exon2:c.A287T:p.Q96L,	636	bicaudal D homolog 1 (Drosophila) (BICD1),	BICD1:This gene is one of two human homologs of Drosophila bicaudal-D. It has been implicated in COPI-independent membrane transport from the Golgi apparatus to the endoplasmic reticulum. Two alternative splice variants have been described. Other alternative splice variants that encode different protein isoforms have been described but their full-length nature has not been determined.	0	0	var_expressed	16	RPKM:5.14,TPM:12.94
LMS15	12	56117714	C	A	0.45	het	ATCGTGGAGC,TGGCTTCTTC	exonic	RDH5	nonsynonymous SNV	RDH5:NM_002905:exon4:c.C614A:p.P205H,RDH5:NM_001199771:exon4:c.C614A:p.P205H,	5959	retinol dehydrogenase 5 (11-cis/9-cis) (RDH5),	RDH5:This gene encodes an enzyme belonging to the short-chain dehydrogenases/reductases (SDR) family. This retinol dehydrogenase functions to catalyze the final step in the biosynthesis of 11-cis retinaldehyde, which is the universal chromophore of visual pigments. Mutations in this gene cause autosomal recessive fundus albipunctatus, a rare form of night blindness that is characterized by a dela…	0	0	var_expressed	137	RPKM:19.31,TPM:48.64
LMS15	12	124397841	G	A	0.57	het	CTCATCTCGG,TCTGGGGTCA	exonic	DNAH10	nonsynonymous SNV	DNAH10:NM_207437:exon59:c.G9977A:p.G3326D,	196385	dynein, axonemal, heavy chain 10 (DNAH10)	DNAH10:Dyneins are microtubule-associated motor protein complexes composed of several heavy, light, and intermediate chains. The axonemal dyneins, found in cilia and flagella, are components of the outer and inner dynein arms attached to the peripheral microtubule doublets. DNAH10 is an inner arm dynein heavy chain (Maiti et al., 2000 [PubMed 11175280]).[supplied by OMIM, Mar 2008]. Sequence Note…	0	0	var_expressed	3	RPKM:0.42,TPM:1.05
LMS15	13	25338346	C	T	0.35	het	ACAGCGATGG,GGCAGAGGCT	exonic	RNF17	nonsynonymous SNV	RNF17:NM_001184993:exon1:c.C5T:p.A2V,RNF17:NM_031277:exon1:c.C5T:p.A2V,	56163	ring finger protein 17 (RNF17),	RNF17:n/a	0	0	pos_unclear	0	RPKM:0.01,TPM:0.02
LMS15	13	35770439	G	A	0.88	hom	TCCTTTGACA,GTAGGTACTG	exonic	NBEA	nonsynonymous SNV	NBEA:NM_015678:exon31:c.G5366A:p.R1789K,	26960	neurobeachin (NBEA),	NBEA:This gene encodes a member of a large, diverse group of A-kinase anchor proteins that target the activity of protein kinase A to specific subcellular sites by binding to its type II regulatory subunits. Brain-specific expression and coat protein-like membrane recruitment of a highly similar protein in mouse suggest an involvement in neuronal post-Golgi membrane traffic. Mutations in this gen…	0	0	pos_not_covered	0	RPKM:0.02,TPM:0.06
LMS15	14	53325108	C	A	0.91	hom	CACCCAACCA,TGGTAAGTTT	exonic	FERMT2	nonsynonymous SNV	FERMT2:NM_001134999:exon16:c.G2051T:p.S684I,FERMT2:NM_006832:exon15:c.G2030T:p.S677I,	10979	fermitin family member 2 (FERMT2),	FERMT2:NA	0	0	var_expressed_mono_hom	592	RPKM:45.12,TPM:113.66
LMS15	14	55819086	T	C	1	hom	GGCATTGCCC,ATGGGCCAGG	exonic	FBXO34	nonsynonymous SNV	FBXO34:NM_152231:exon2:c.T1978C:p.Y660H,FBXO34:NM_017943:exon2:c.T1978C:p.Y660H,	55030	F-box protein 34 (FBXO34),	FBXO34:Members of the F-box protein family, such as FBXO34, are characterized by an approximately 40-amino acid F-box motif. SCF complexes, formed by SKP1 (MIM 601434), cullin (see CUL1; MIM 603134), and F-box proteins, act as protein-ubiquitin ligases. F-box proteins interact with SKP1 through the F box, and they interact with ubiquitination targets through other protein interaction domains (Jin…	0	0	var_expressed_mono_hom	136	RPKM:9.00,TPM:22.66
LMS15	16	23119426	C	T	0.43	het	TGAACTCGGT,CAAAAGCCAC	exonic	USP31	nonsynonymous SNV	USP31:NM_020718:exon2:c.G712A:p.D238N,	57478	ubiquitin specific peptidase 31 (USP31)	USP31:n/a	0	0	var_expressed	80	RPKM:12.41,TPM:31.26
LMS15	17	8794095	C	G	0.48	het	ACAGTGGGCC,CAAAGGTGGC	exonic	PIK3R5	nonsynonymous SNV	PIK3R5:NM_014308:exon7:c.G617C:p.G206A,PIK3R5:NM_001142633:exon7:c.G617C:p.G206A,	23533	phosphoinositide-3-kinase, regulatory subunit 5 (PIK3R5),	PIK3R5:Phosphatidylinositol 3-kinases (PI3Ks) phosphorylate the inositol ring of phosphatidylinositol at the 3-prime position, and play important roles in cell growth, proliferation, differentiation, motility, survival and intracellular trafficking. The PI3Ks are divided into three classes: I, II and III, and only the class I PI3Ks are involved in oncogenesis. This gene encodes the 101 kD regulat…	0	0	pos_unclear	0	RPKM:0.36,TPM:0.92
LMS15	17	12798266	G	T	0.31	het	GGGCTGAAAA,ACAGAAGTTT	exonic	ARHGAP44	nonsynonymous SNV	ARHGAP44:NM_014859:exon2:c.G63T:p.K21N,	9912	Rho GTPase activating protein 44 (ARHGAP44)	ARHGAP44:n/a	0	0	var_expressed	4	RPKM:6.37,TPM:16.03
LMS15	17	33585917	G	C	0.5	het	CTACAATTAT,AACGTCATGG	exonic	SLFN5	nonsynonymous SNV	SLFN5:NM_144975:exon2:c.G208C:p.E70Q,	162394	schlafen family member 5 (SLFN5)	SLFN5:n/a	0	0	var_expressed	5	RPKM:1.32,TPM:3.31
LMS15	17	34072280	G	A	0.39	het	TCAGAGTTGG,GTCCAAGGGC	exonic	GAS2L2	nonsynonymous SNV	GAS2L2:NM_139285:exon6:c.C2236T:p.P746S,	246176	growth arrest-specific 2 like 2 (GAS2L2)	GAS2L2:The protein encoded by this gene appears to crosslink microtubules and microfilaments and may be part of the cytoskeleton. This gene is mainly expressed in skeletal muscle.	0	0	pos_unclear	0	RPKM:0.01,TPM:0.02
LMS15	18	42530755	G	T	0.4	het	TGAAACTGGT,GAAATGCTGA	exonic	SETBP1	stopgain SNV	SETBP1:NM_015559:exon4:c.G1450T:p.G484X,	26040	SET binding protein 1 (SETBP1),	SETBP1:This gene encodes a protein which contains a several motifs including a ski homology region and a SET-binding region in addition to three nuclear localization signals. The encoded protein has been shown to bind the SET nuclear oncogene which is involved in DNA replication. Mutations in this gene are associated with Schinzel-Giedion midface retraction syndrome. Multiple transcript variants …	0	0	var_expressed	25	RPKM:6.76,TPM:17.02
LMS15	19	11660401	T	C	0.49	het	GCGGCAGATC,TCGAGCCGGG	exonic	CNN1	nonsynonymous SNV	CNN1:NM_001299:exon7:c.T685C:p.F229L,	1264	calponin 1, basic, smooth muscle (CNN1)	CNN1:n/a	0	0	var_expressed	1694	RPKM:286.62,TPM:721.93
LMS15	19	12462077	C	T	0.44	het	GGAGGTTTTT,ATTCACAGTA	exonic	ZNF442	nonsynonymous SNV	ZNF442:NM_030824:exon6:c.G322A:p.E108K,	79973	zinc finger protein 442 (ZNF442)	ZNF442:NA	0	0	var_expressed	5	RPKM:0.60,TPM:1.52
LMS15	19	15726502	C	T	0.57	het	TGCTGGTGGT,GGGGCCTCCT	exonic	CYP4F8	unknown	UNKNOWN	11283	cytochrome P450, family 4, subfamily F, polypeptide 8 (CYP4F8)	CYP4F8:n/a	0	0	pos_not_covered	0	RPKM:0.00,TPM:0.0
LMS15	19	22496643	C	T	0.38	het	TTATAATAAA,TTAACCAATG	exonic	ZNF729	nonsynonymous SNV	ZNF729:NM_001242680:exon4:c.C424T:p.L142F,	100287226	zinc finger protein 729 (ZNF729)	ZNF729:n/a	0	0	pos_not_covered	0	RPKM:0.00,TPM:0.0
LMS15	19	40732334	A	G	0.25	het	CTGCAGCCCC,GCGCGCTCAG	exonic	CNTD2	nonsynonymous SNV	CNTD2:NM_024877:exon1:c.T215C:p.L72P,	79935	cyclin N-terminal domain containing 2 (CNTD2),	CNTD2:n/a	0	0	pos_unclear	0	RPKM:0.15,TPM:0.37
LMS15	19	51647878	T	C	0.45	het	CAGCCTCACC,GTCAGGTGAC	exonic	SIGLEC7	nonsynonymous SNV	SIGLEC7:NM_014385:exon2:c.T649C:p.C217R,	27036	sialic acid binding Ig-like lectin 7 (SIGLEC7),	SIGLEC7:n/a	0	0	var_notexpressed	0	RPKM:0.40,TPM:1.01
LMS15	20	35766355	C	A	0.44	het	GCACAGATAA,TCCCATAATT	exonic	MROH8	unknown	UNKNOWN	140699	chromosome 20 open reading frame 132 (C20orf132),	MROH8:n/a	0	0	var_expressed	6	RPKM:3.32,TPM:8.35
LMS15	20	36769709	G	C	0.5	het	GGGGCGTTGG,TCCAGGGCCT	exonic	TGM2	nonsynonymous SNV	TGM2:NM_198951:exon8:c.C1074G:p.D358E,TGM2:NM_004613:exon8:c.C1074G:p.D358E,	7052	transglutaminase 2 (C polypeptide, protein-glutamine-gamma-glutamyltransferase) (TGM2),	TGM2:n/a	0	TGM2;basechange=c.1074C>A;AAchange=p.D358E;tissue=large_intestine	var_expressed	1381	RPKM:226.56,TPM:570.64
LMS15	21	27071163	A	G	0.32	het	AACAGCTCAT,CACAATGAAT	exonic	JAM2	nonsynonymous SNV	JAM2:NM_001270407:exon4:c.A461G:p.Y154C,JAM2:NM_001270408:exon5:c.A569G:p.Y190C,JAM2:NM_021219:exon5:c.A569G:p.Y190C,	58494	junctional adhesion molecule 2 (JAM2)	JAM2:n/a	0	0	var_expressed	15	RPKM:3.84,TPM:9.67
LMS15	21	39671326	T	G	0.05	het	GGCATATACC,ACTCTACCTG	exonic	KCNJ15	nonsynonymous SNV	KCNJ15:NM_001276435:exon5:c.T143G:p.L48R,KCNJ15:NM_001276436:exon5:c.T143G:p.L48R,KCNJ15:NM_170736:exon3:c.T143G:p.L48R,KCNJ15:NM_001276438:exon3:c.T143G:p.L48R,KCNJ15:NM_002243:exon4:c.T143G:p.L48R,KCNJ15:NM_170737:exon3:c.T143G:p.L48R,KCNJ15:NM_001276437:exon4:c.T143G:p.L48R,KCNJ15:NM_001276439:exon4:c.T143G:p.L48R,	3772	potassium inwardly-rectifying channel, subfamily J, member 15 (KCNJ15),	KCNJ15:Potassium channels are present in most mammalian cells, where they participate in a wide range of physiologic responses. The protein encoded by this gene is an integral membrane protein and inward-rectifier type potassium channel. The encoded protein has a greater tendency to allow potassium to flow into a cell rather than out of a cell. Three transcript variants encoding the same protein …	0	0	var_notexpressed	0	RPKM:0.04,TPM:0.11
LMS15	21	43342136	G	T	0.29	het	AGCACCCAAG,CAGGCGTCTC	exonic	C2CD2	nonsynonymous SNV	C2CD2:NM_015500:exon3:c.C437A:p.A146D,	25966	C2 calcium-dependent domain containing 2 (C2CD2),	C2CD2:NA	0	C2CD2;basechange=c.437C>T;AAchange=p.A146V;tissue=large_intestine	var_expressed	50	RPKM:19.19,TPM:48.34
LMS15	22	42486756	A	G	0.88	hom	CATCTTGCCA,AGCATCCACT	exonic	NDUFA6	nonsynonymous SNV	NDUFA6:NM_002490:exon1:c.T71C:p.F24S,	4700	NADH dehydrogenase (ubiquinone) 1 alpha subcomplex, 6, 14kDa (NDUFA6), nuclear gene encoding mitochondrial protein	NDUFA6:NA	0	0	var_expressed_mono_hom	92	RPKM:30.99,TPM:78.06
LMS15	22	44372663	A	C	0.97	hom	GAATTCTTCC,TCTTACCAAG	exonic	SAMM50	nonsynonymous SNV	SAMM50:NM_015380:exon9:c.A811C:p.I271L,	25813	sorting and assembly machinery component 50 homolog (S. cerevisiae) (SAMM50)	SAMM50:This gene encodes a component of the Sorting and Assembly Machinery (SAM) of the mitochondrial outer membrane. The Sam complex functions in the assembly of beta-barrel proteins into the outer mitochondrial membrane.[provided by RefSeq, Jun 2011].	0	0	var_expressed_mono_hom	220	RPKM:22.19,TPM:55.9
LMS15	X	118587000	A	G	0.48	het	AAAACGAGAA,ACCGAAGCCT	exonic	SLC25A43	nonsynonymous SNV	SLC25A43:NM_145305:exon5:c.A998G:p.K333R,	203427	solute carrier family 25, member 43 (SLC25A43), nuclear gene encoding mitochondrial protein	SLC25A43:n/a	0	0	pos_unclear	0	RPKM:8.15,TPM:20.52
LMS15	X	153416379	G	A	0.35	het	CTTCGTGCTG,GCCACCCTAT	exonic	OPN1LW	nonsynonymous SNV	OPN1LW:NM_020061:exon2:c.T364A:p.Y122N,	5956	opsin 1 (cone pigments), long-wave-sensitive (OPN1LW)	OPN1LW:This gene encodes for a light absorbing visual pigment of the opsin gene family. The encoded protein is called red cone photopigment or long-wavelength sensitive opsin. Opsins are G-protein coupled receptors with seven transmembrane domains, an N-terminal extracellular domain, and a C-terminal cytoplasmic domain. This gene and the medium-wavelength opsin gene are tandemly arrayed on the X …	0	0	pos_unclear	0	RPKM:0.00,TPM:0.0
LMS16	1	19018316	C	T	0.43	het	CAAGCAGCGA,GCAGTCGGAC	exonic	PAX7	nonsynonymous SNV	PAX7:NM_013945:exon5:c.C649T:p.R217C,PAX7:NM_002584:exon5:c.C655T:p.R219C,PAX7:NM_001135254:exon5:c.C655T:p.R219C,	5081	paired box 7 (PAX7),	PAX7:This gene is a member of the paired box (PAX) family of transcription factors. Members of this gene family typically contain a paired box domain, an octapeptide, and a paired-type homeodomain. These genes play critical roles during fetal development and cancer growth. The specific function of the paired box 7 gene is unknown but speculated to involve tumor suppression since fusion of this ge…	0	0
LMS16	1	29475552	T	A	0.12	het	GGCTCTTGGG,TTCCCGACAT	exonic	SRSF4	nonsynonymous SNV	SRSF4:NM_005626:exon6:c.A855T:p.K285N,	6429	serine/arginine-rich splicing factor 4 (SRSF4)	SRSF4:This gene encodes a member of the arginine/serine-rich splicing factor family. The encoded protein likely functions in mRNA processing. Sequence Note: This RefSeq record was created from transcript and genomic sequence data to make the sequence consistent with the reference genome assembly. The genomic coordinates used for the transcript record were based on transcript alignments.	0	0
LMS16	1	43675613	C	A	0.06	het	TCCCCAGGAA,CCAGTCCCAC	exonic	WDR65	nonsynonymous SNV	WDR65:NM_152498:exon11:c.C1955A:p.T652N,WDR65:NM_001167965:exon11:c.C1955A:p.T652N,	149465	WD repeat domain 65 (WDR65),	WDR65:n/a	0	0
LMS16	1	78279520	G	A	0.25	het	TAAACTGGGT,CAGGAGATGC	exonic	FAM73A	nonsynonymous SNV	FAM73A:NM_001270384:exon6:c.G739A:p.A247T,FAM73A:NM_198549:exon6:c.G739A:p.A247T,	374986	family with sequence similarity 73, member A (FAM73A)	FAM73A:n/a	0	0
LMS16	1	186113830	G	C	0.18	het	AGTGACCCTT,CCCAAGTGAG	exonic	HMCN1	nonsynonymous SNV	HMCN1:NM_031935:exon91:c.G14261C:p.C4754S,	83872	hemicentin 1 (HMCN1)	HMCN1:n/a	0	0
LMS16	1	193018922	G	C	0.46	het	CTGAACCACA,AGCCTGCTGG	exonic	UCHL5	nonsynonymous SNV	UCHL5:NM_001199261:exon3:c.C200G:p.S67C,UCHL5:NM_001199263:exon3:c.C200G:p.S67C,UCHL5:NM_001199262:exon3:c.C200G:p.S67C,UCHL5:NM_015984:exon3:c.C200G:p.S67C,	51377	ubiquitin carboxyl-terminal hydrolase L5 (UCHL5),	UCHL5:n/a	0	0
LMS16	1	207195348	T	G	0.17	het	CCCTTCTGTG,TCATTGGGGA	exonic	C1orf116	nonsynonymous SNV	C1orf116:NM_001083924:exon3:c.A1023C:p.E341D,C1orf116:NM_023938:exon4:c.A1761C:p.E587D,	79098	chromosome 1 open reading frame 116 (C1orf116),	C1orf116:NA	0	0
LMS16	1	208211717	T	A	0.42	het	CCCTCTCACC,GATAATGCAT	exonic	PLXNA2	nonsynonymous SNV	PLXNA2:NM_025179:exon26:c.A4763T:p.Q1588L,	5362	plexin A2 (PLXNA2)	PLXNA2:n/a	0	0
LMS16	1	241815900	T	A	0.12	het	AGAAAAGAGA,GAAAGAGCAG	exonic	WDR64	nonsynonymous SNV	WDR64:NM_144625:exon1:c.T114A:p.D38E,	128025	WD repeat domain 64 (WDR64)	WDR64:n/a	0	0
LMS16	2	11053096	C	T	0.73	het	GTGCCCGGCG,GGGTGGTGGC	exonic	KCNF1	nonsynonymous SNV	KCNF1:NM_002236:exon1:c.C544T:p.R182W,	3754	potassium voltage-gated channel, subfamily F, member 1 (KCNF1)	KCNF1:Voltage-gated potassium (Kv) channels represent the most complex class of voltage-gated ion channels from both functional and structural standpoints. Their diverse functions include regulating neurotransmitter release, heart rate, insulin secretion, neuronal excitability, epithelial electrolyte transport, smooth muscle contraction, and cell volume. This gene encodes a member of the potassiu…	0	0
LMS16	2	85032864	A	G	0.3	het	AGAGGGAAAA,GCAATGACGA	exonic	DNAH6	nonsynonymous SNV	DNAH6:NM_001370:exon71:c.A11557G:p.S3853G,	1768	dynein, axonemal, heavy chain 6 (DNAH6)	DNAH6:n/a	0	0
LMS16	2	159170308	A	T	0.25	het	TCTTTGTAAC,TGTCCAGATA	exonic	CCDC148	nonsynonymous SNV	CCDC148:NM_138803:exon8:c.T863A:p.M288K,CCDC148:NM_001171637:exon6:c.T605A:p.M202K,	130940	coiled-coil domain containing 148 (CCDC148),	CCDC148:n/a	0	0
LMS16	2	179453667	T	A	0.21	het	TTTCCTTCTA,GAGACGTGTT	exonic	TTN	nonsynonymous SNV	TTN:NM_001267550:exon304:c.A62785T:p.I20929L,TTN:NM_001256850:exon254:c.A57862T:p.I19288L,TTN:NM_003319:exon132:c.A35590T:p.I11864L,TTN:NM_133432:exon133:c.A35965T:p.I11989L,TTN:NM_133437:exon133:c.A36166T:p.I12056L,TTN:NM_133378:exon253:c.A55081T:p.I18361L,	7273	titin (TTN), transcript variant N2-B	TTN:n/a	0	0
LMS16	2	234851361	G	A	0.59	het	GTCTCCAACC,GGACACCCTC	exonic	TRPM8	nonsynonymous SNV	TRPM8:NM_024080:exon6:c.G668A:p.R223Q,	79054	transient receptor potential cation channel, subfamily M, member 8 (TRPM8)	TRPM8:n/a	0	TRPM8;basechange=c.668G>T;AAchange=p.R223L;tissue=lung
LMS16	3	9885659	C	T	0.12	het	CGGCCCAAAA,ACGGCGGCCG	exonic	RPUSD3	nonsynonymous SNV	RPUSD3:NM_173659:exon1:c.G40A:p.V14I,RPUSD3:NM_001142547:exon1:c.G40A:p.V14I,	285367	RNA pseudouridylate synthase domain containing 3 (RPUSD3),	RPUSD3:n/a	0	0
LMS16	3	48698791	C	T	0.71	het	GTGGTCGTTG,GGTCGGCTAC	exonic	CELSR3	nonsynonymous SNV	CELSR3:NM_001407:exon1:c.G1277A:p.R426H,	1951	cadherin, EGF LAG seven-pass G-type receptor 3 (flamingo homolog, Drosophila) (CELSR3)	CELSR3:The protein encoded by this gene is a member of the flamingo subfamily, part of the cadherin superfamily. The flamingo subfamily consists of nonclassic-type cadherins; a subpopulation that does not interact with catenins. The flamingo cadherins are located at the plasma membrane and have nine cadherin domains, seven epidermal growth factor-like repeats and two laminin A G-type repeats in t…	0	CELSR3;basechange=c.1277G>A;AAchange=p.R426H;tissue=oesophagus
LMS16	3	52522326	A	G	0.69	het	CAACCGCAAC,GCTTCAAGCT	exonic	NISCH	nonsynonymous SNV	NISCH:NM_007184:exon16:c.A2818G:p.S940G,	11188	nischarin (NISCH)	NISCH:n/a	0	0
LMS16	3	122277301	G	A	0.46	het	ATTGTAAGCT,CTGCTCCGGC	exonic	PARP9	nonsynonymous SNV	PARP9:NM_001146103:exon3:c.C29T:p.A10V,PARP9:NM_001146102:exon3:c.C29T:p.A10V,PARP9:NM_001146105:exon3:c.C29T:p.A10V,PARP9:NM_031458:exon3:c.C29T:p.A10V,PARP9:NM_001146106:exon3:c.C29T:p.A10V,PARP9:NM_001146104:exon3:c.C29T:p.A10V,	83666	poly (ADP-ribose) polymerase family, member 9 (PARP9),	PARP9:NA	0	0
LMS16	3	148889933	T	C	0.38	het	TTCATGAATG,TCTCCCAGAA	exonic	HPS3	nonsynonymous SNV	HPS3:NM_032383:exon17:c.T2939C:p.V980A,	84343	Hermansky-Pudlak syndrome 3 (HPS3)	HPS3:This gene encodes a protein containing a potential clathrin-binding motif, consensus dileucine signals, and tyrosine-based sorting signals for targeting to vesicles of lysosomal lineage. The encoded protein may play a role in organelle biogenesis associated with melanosomes, platelet dense granules, and lysosomes. Mutations in this gene are associated with Hermansky-Pudlak syndrome type 3. A…	0	0
LMS16	3	170875359	G	A	0.37	het	TCCAGCTGCT,CCTCCGTAGG	exonic	TNIK	stopgain SNV	TNIK:NM_001161565:exon12:c.C1111T:p.Q371X,TNIK:NM_001161566:exon12:c.C1111T:p.Q371X,TNIK:NM_001161562:exon12:c.C1111T:p.Q371X,TNIK:NM_001161564:exon12:c.C1111T:p.Q371X,TNIK:NM_015028:exon12:c.C1111T:p.Q371X,TNIK:NM_001161563:exon12:c.C1111T:p.Q371X,TNIK:NM_001161561:exon12:c.C1111T:p.Q371X,TNIK:NM_001161560:exon12:c.C1111T:p.Q371X,	23043	TRAF2 and NCK interacting kinase (TNIK),	TNIK:Germinal center kinases (GCKs), such as TNIK, are characterized by an N-terminal kinase domain and a C-terminal GCK domain that serves a regulatory function (Fu et al., 1999 [PubMed 10521462]).[supplied by OMIM, Mar 2008].	0	0
LMS16	3	184076864	C	T	0.05	het	CAGGCGAATC,GAGCAGCTTC	exonic	CLCN2	nonsynonymous SNV	CLCN2:NM_004366:exon2:c.G119A:p.R40Q,CLCN2:NM_001171088:exon2:c.G119A:p.R40Q,CLCN2:NM_001171087:exon2:c.G119A:p.R40Q,CLCN2:NM_001171089:exon2:c.G119A:p.R40Q,	1181	chloride channel 2 (CLCN2),	CLCN2:n/a	0	0
LMS16	4	7811388	G	A	0.44	het	CTCGTCTGTG,ACGGCTTTTT	exonic	AFAP1	nonsynonymous SNV	AFAP1:NM_001134647:exon9:c.C1007T:p.S336F,AFAP1:NM_198595:exon9:c.C1007T:p.S336F,	60312	actin filament associated protein 1 (AFAP1), transcript variant a	AFAP1:The protein encoded by this gene is a Src binding partner. It may represent a potential modulator of actin filament integrity in response to cellular signals, and may function as an adaptor protein by linking Src family members and/or other signaling proteins to actin filaments. Multiple transcript variants encoding different isoforms have been found for this gene.	0	0
LMS16	4	10117808	T	C	0.1	het	TCGCCGCCGA,GATCTTGGAG	exonic	WDR1	nonsynonymous SNV	WDR1:NM_017491:exon2:c.A67G:p.I23V,WDR1:NM_005112:exon2:c.A67G:p.I23V,	9948	WD repeat domain 1 (WDR1),	WDR1:n/a	0	0
LMS16	4	20734374	A	G	0.18	het	TTTACCCATC,TATCGTATAT	exonic	KCNIP4	nonsynonymous SNV	KCNIP4:NM_001035004:exon6:c.T386C:p.M129T,KCNIP4:NM_001035003:exon6:c.T497C:p.M166T,KCNIP4:NM_147183:exon6:c.T509C:p.M170T,KCNIP4:NM_025221:exon6:c.T512C:p.M171T,KCNIP4:NM_147182:exon7:c.T386C:p.M129T,KCNIP4:NM_147181:exon5:c.T410C:p.M137T,	80333	Kv channel interacting protein 4 (KCNIP4),	KCNIP4:This gene encodes a member of the family of voltage-gated potassium (Kv) channel-interacting proteins (KCNIPs), which belong to the recoverin branch of the EF-hand superfamily. Members of the KCNIP family are small calcium binding proteins. They all have EF-hand-like domains, and differ from each other in the N-terminus. They are integral subunit components of native Kv4 channel complexes.…	0	0
LMS16	5	1038046	A	T	0.15	het	CTGGTGGAAC,CGTCGTGCCA	exonic	NKD2	nonsynonymous SNV	NKD2:NM_033120:exon10:c.A914T:p.H305L,	85409	naked cuticle homolog 2 (Drosophila) (NKD2)	NKD2:In the mouse, Nkd is a Dishevelled (see DVL1; MIM 601365)-binding protein that functions as a negative regulator of the Wnt (see WNT1; MIM 164820)-beta-catenin (see MIM 116806)-Tcf (see MIM 602272) signaling pathway.[supplied by OMIM, Jun 2003].	0	0
LMS16	5	82837262	G	A	0.3	het	AACATTAGCA,TTTCAACATT	exonic	VCAN	nonsynonymous SNV	VCAN:NM_001164097:exon7:c.G5479A:p.V1827I,VCAN:NM_004385:exon8:c.G8440A:p.V2814I,	1462	versican (VCAN),	VCAN:This gene is a member of the aggrecan/versican proteoglycan family. The protein encoded is a large chondroitin sulfate proteoglycan and is a major component of the extracellular matrix. This protein is involved in cell adhesion, proliferation, proliferation, migration and angiogenesis and plays a central role in tissue morphogenesis and maintenance. Mutations in this gene are the cause of Wa…	0	0
LMS16	5	154393429	G	A	0.4	het	CATGAAGGAA,AGGTGAAGGG	exonic	KIF4B	nonsynonymous SNV	KIF4B:NM_001099293:exon1:c.G10A:p.E4K,	285643	kinesin family member 4B (KIF4B)	KIF4B:n/a	0	0
LMS16	6	6251120	T	C	0.23	het	ATTCAGGACA,ACTCTTCTCT	exonic	F13A1	nonsynonymous SNV	F13A1:NM_000129:exon5:c.A614G:p.Y205C,	2162	coagulation factor XIII, A1 polypeptide (F13A1)	F13A1:This gene encodes the coagulation factor XIII A subunit. Coagulation factor XIII is the last zymogen to become activated in the blood coagulation cascade. Plasma factor XIII is a heterotetramer composed of 2 A subunits and 2 B subunits. The A subunits have catalytic function, and the B subunits do not have enzymatic activity and may serve as plasma carrier molecules. Platelet factor XIII is…	0	0
LMS16	6	33636752	C	T	0.05	het	GGTCTGCAGG,TTCGGCCCGT	exonic	ITPR3	nonsynonymous SNV	ITPR3:NM_002224:exon18:c.C2008T:p.L670F,	3710	inositol 1,4,5-trisphosphate receptor, type 3 (ITPR3)	ITPR3:This gene encodes a receptor for inositol 1,4,5-trisphosphate, a second messenger that mediates the release of intracellular calcium. The receptor contains a calcium channel at the C-terminus and the ligand-binding site at the N-terminus. Knockout studies in mice suggest that type 2 and type 3 inositol 1,4,5-trisphosphate receptors play a key role in exocrine secretion underlying energy met…	0	0
LMS16	6	41773758	C	T	0.29	het	CATGCCTCGG,CCTGTCATTT	exonic	USP49	nonsynonymous SNV	USP49:NM_018561:exon4:c.G964A:p.A322T,	25862	ubiquitin specific peptidase 49 (USP49)	USP49:n/a	0	0
LMS16	6	83905335	A	G	0.43	het	TTTGCAAGTG,CCATGCCTCA	exonic	RWDD2A	nonsynonymous SNV	RWDD2A:NM_033411:exon3:c.A223G:p.T75A,	112611	RWD domain containing 2A (RWDD2A)	RWDD2A:NA	0	0
LMS16	6	146720241	G	A	0.1	het	CTGGCTGGCA,CAAGAAGAAG	exonic	GRM1	unknown	UNKNOWN	2911	glutamate receptor, metabotropic 1 (GRM1),	GRM1:L-glutamate is the major excitatory neurotransmitter in the central nervous system and activates both ionotropic and metabotropic glutamate receptors. Glutamatergic neurotransmission is involved in most aspects of normal brain function and can be perturbed in many neuropathologic conditions. The metabotropic glutamate receptors are a family of G protein-coupled receptors, that have been divi…	0	0
LMS16	7	22999913	G	A	0.29	het	TGACATGCTG,TTACTGCATT	exonic	FAM126A	nonsynonymous SNV	FAM126A:NM_032581:exon10:c.C953T:p.T318I,	84668	family with sequence similarity 126, member A (FAM126A)	FAM126A:The protein encoded by this gene may play a part in the beta-catenin/Lef signaling pathway. Expression of this gene is down-regulated by beta-catenin. Defects in this gene are a cause of hypomyelination with congenital cataract (HCC).	0	0
LMS16	7	27856632	G	C	0.38	het	CGGCCTGATG,CTTAGAGGAC	exonic	TAX1BP1	nonsynonymous SNV	TAX1BP1:NM_006024:exon15:c.G2060C:p.G687A,TAX1BP1:NM_001206901:exon15:c.G1934C:p.G645A,TAX1BP1:NM_001079864:exon15:c.G1934C:p.G645A,TAX1BP1:NM_001206902:exon14:c.G1463C:p.G488A,	8887	Tax1 (human T-cell leukemia virus type I) binding protein 1 (TAX1BP1),	TAX1BP1:This gene encodes a HTLV-1 tax1 binding protein. The encoded protein interacts with TNFAIP3, and inhibits TNF-induced apoptosis by mediating the TNFAIP3 anti-apoptotic activity. Degradation of this protein by caspase-3-like family proteins is associated with apoptosis induced by TNF. This protein may also have a role in the inhibition of inflammatory signaling pathways. Alternatively spli…	0	0
LMS16	7	47968840	C	A	0.35	het	GCCATTGCCT,AGACATGTTG	exonic	PKD1L1	stopgain SNV	PKD1L1:NM_138295:exon7:c.G1021T:p.E341X,	168507	polycystic kidney disease 1 like 1 (PKD1L1)	PKD1L1:This gene encodes a member of the polycystin protein family containing 11 transmembrane domains, a receptor for egg jelly (REJ) domain, and a polycystin-1, lipoxygenase, alpha-toxin (PLAT) domain. The encoded protein may play a role in the male reproductive system. Alternative splice variants have been described but their biological nature has not been determined.	0	PKD1L1;basechange=c.1021G>A;AAchange=p.E341K;tissue=breast
LMS16	7	149466190	C	T	0.71	het	TGGGCAGGTA,CCACAGGCTG	exonic	ZNF467	nonsynonymous SNV	ZNF467:NM_207336:exon4:c.G251A:p.G84D,	168544	zinc finger protein 467 (ZNF467)	ZNF467:n/a	0	0
LMS16	8	30889263	G	A	0.05	het	CTCTAGTCGA,GCATTCTTGT	exonic	PURG	nonsynonymous SNV	PURG:NM_013357:exon1:c.C1036T:p.L346F,	29942	purine-rich element binding protein G (PURG), transcript variant A	PURG:The exact function of this gene is not known, however, its encoded product is highly similar to purine-rich element binding protein A. The latter is a DNA-binding protein which binds preferentially to the single strand of the purine-rich element termed PUR, and has been implicated in the control of both DNA replication and transcription. This gene lies in close proximity to the Werner syndro…	0	0
LMS16	8	41798538	C	T	0.42	het	AGCCTCAGGG,TTTTCTTGAG	exonic	KAT6A	nonsynonymous SNV	KAT6A:NM_001099413:exon16:c.G2861A:p.S954N,KAT6A:NM_006766:exon15:c.G2861A:p.S954N,KAT6A:NM_001099412:exon16:c.G2861A:p.S954N,	7994	K(lysine) acetyltransferase 6A (KAT6A),	KAT6A:NA	0	0
LMS16	8	53554950	C	G	0.33	het	TGAATCCACT,TTCCTTCATC	exonic	RB1CC1	nonsynonymous SNV	RB1CC1:NM_001083617:exon18:c.G4298C:p.R1433T,RB1CC1:NM_014781:exon18:c.G4298C:p.R1433T,	9821	RB1-inducible coiled-coil 1 (RB1CC1),	RB1CC1:The protein encoded by this gene interacts with signaling pathways to coordinately regulate cell growth, cell proliferation, apoptosis, autophagy, and cell migration. This tumor suppressor also enhances retinoblastoma 1 gene expression in cancer cells. Alternative splicing results in multiple transcript variants encoding distinct isoforms.	0	0
LMS16	8	81399530	A	G	0.11	het	GCGACTGTGG,TCTGGAGCTG	exonic	ZBTB10	nonsynonymous SNV	ZBTB10:NM_023929:exon1:c.A485G:p.D162G,ZBTB10:NM_001105539:exon1:c.A485G:p.D162G,	65986	zinc finger and BTB domain containing 10 (ZBTB10),	ZBTB10:n/a	0	0
LMS16	9	32430437	G	A	0.73	het	AGCTGTTGGA,TACTATCTGG	exonic	ACO1	nonsynonymous SNV	ACO1:NM_002197:exon14:c.G1591A:p.V531I,	48	aconitase 1, soluble (ACO1)	ACO1:n/a	0	0
LMS16	9	37784932	G	T	0.74	het	CTCCTGTTCC,GCAGGAGCAG	exonic	EXOSC3	nonsynonymous SNV	EXOSC3:NM_001002269:exon1:c.C110A:p.P37Q,EXOSC3:NM_016042:exon1:c.C110A:p.P37Q,	51010	exosome component 3 (EXOSC3),	EXOSC3:n/a	0	0
LMS16	9	133760997	G	A	0.35	het	GCAGGCAGTG,TCCAGCGGCC	exonic	ABL1	nonsynonymous SNV	ABL1:NM_005157:exon11:c.G3320A:p.G1107D,ABL1:NM_007313:exon11:c.G3377A:p.G1126D,	25	c-abl oncogene 1, non-receptor tyrosine kinase (ABL1), transcript variant b	ABL1:The ABL1 protooncogene encodes a cytoplasmic and nuclear protein tyrosine kinase that has been implicated in processes of cell differentiation, cell division, cell adhesion, and stress response. Activity of c-Abl protein is negatively regulated by its SH3 domain, and deletion of the SH3 domain turns ABL1 into an oncogene. The t(9;22) translocation results in the head-to-tail fusion of the BC…	0	0
LMS16	10	1405446	C	T	0.38	het	GGCGCGCAGG,GGTTCAGCAG	exonic	ADARB2	nonsynonymous SNV	ADARB2:NM_018702:exon3:c.G854A:p.R285H,	105	adenosine deaminase, RNA-specific, B2 (ADARB2)	ADARB2:n/a	0	0
LMS16	10	17142220	T	A	0.1	het	CGGAAAAAAG,GAAAGTGATA	exonic	CUBN	nonsynonymous SNV	CUBN:NM_001081:exon14:c.A1549T:p.T517S,	8029	cubilin (intrinsic factor-cobalamin receptor) (CUBN)	CUBN:Cubilin (CUBN) acts as a receptor for intrinsic factor-vitamin B12 complexes. The role of receptor is supported by the presence of 27 CUB domains. Cubulin is located within the epithelium of intestine and kidney. Mutations in CUBN may play a role in autosomal recessive megaloblastic anemia.	0	0
LMS16	10	64135959	C	T	0.36	het	AGTAATGCAA,AGAAGGCTTT	exonic	ZNF365	stopgain SNV	ZNF365:NM_199451:exon2:c.C7T:p.Q3X,ZNF365:NM_199450:exon2:c.C7T:p.Q3X,ZNF365:NM_014951:exon2:c.C7T:p.Q3X,	22891	zinc finger protein 365 (ZNF365), transcript variant A	ZNF365:This gene encodes several isoforms which have different expression patterns and functions. Mutation in this gene is associated with uric acid nephrolithiasis (UAN). Alternatively spliced variants, encoding distinct proteins, have been identified.	0	0
LMS16	10	81371625	C	T	0.66	het	TTGATGGCAG,CTCTGGTGCT	exonic	SFTPA1	nonsynonymous SNV	SFTPA1:NM_005411:exon3:c.C44T:p.A15V,SFTPA1:NM_001093770:exon3:c.C89T:p.A30V,SFTPA1:NM_001164646:exon3:c.C44T:p.A15V,SFTPA1:NM_001164647:exon2:c.C44T:p.A15V,SFTPA1:NM_001164644:exon3:c.C44T:p.A15V,SFTPA1:NM_001164645:exon3:c.C89T:p.A30V,	653509	surfactant protein A1 (SFTPA1),	SFTPA1:This gene encodes a lung surfactant protein that is a member of a subfamily of C-type lectins called collectins. The encoded protein binds specific carbohydrate moieties found on lipids and on the surface of microorganisms. This protein plays an essential role in surfactant homeostasis and in the defense against respiratory pathogens. Mutations in this gene are associated with idiopathic p…	0	0
LMS16	10	105199606	C	T	0.09	het	AGGGAAGCTG,TCACAGCCAG	exonic	PDCD11	nonsynonymous SNV	PDCD11:NM_014976:exon28:c.C4129T:p.L1377F,	22984	programmed cell death 11 (PDCD11)	PDCD11:PDCD11 is a NF-kappa-B (NFKB1; 164011)-binding protein that colocalizes with U3 RNA (MIM 180710) in the nucleolus and is required for rRNA maturation and generation of 18S rRNA (Sweet et al., 2003 [PubMed 14624448]; Sweet et al., 2008 [PubMed 17654514]).[supplied by OMIM, Oct 2008].	0	PDCD11;basechange=c.4129C>G;AAchange=p.L1377V;tissue=kidney
LMS16	10	132915165	T	C	0.42	het	TCTCTTTGCC,CCTCTGGCTT	exonic	TCERG1L	nonsynonymous SNV	TCERG1L:NM_174937:exon9:c.A1292G:p.E431G,	256536	transcription elongation regulator 1-like (TCERG1L)	TCERG1L:n/a	0	0
LMS16	11	57995911	G	A	0.54	het	CAGCATCTGC,TGCACAGCTC	exonic	OR10Q1	nonsynonymous SNV	OR10Q1:NM_001004471:exon1:c.C437T:p.T146M,	219960	olfactory receptor, family 10, subfamily Q, member 1 (OR10Q1)	OR10Q1:Olfactory receptors interact with odorant molecules in the nose, to initiate a neuronal response that triggers the perception of a smell. The olfactory receptor proteins are members of a large family of G-protein-coupled receptors (GPCR) arising from single coding-exon genes. Olfactory receptors share a 7-transmembrane domain structure with many neurotransmitter and hormone receptors and a…	0	0
LMS16	11	61252232	C	T	0.62	het	CAGGGAAGTG,CTCTGCTCCA	exonic	PPP1R32	nonsynonymous SNV	PPP1R32:NM_145017:exon5:c.C454T:p.P152S,PPP1R32:NM_001170753:exon5:c.C454T:p.P152S,	220004	protein phosphatase 1, regulatory subunit 32 (PPP1R32), nuclear gene encoding mitochondrial protein,	PPP1R32:NA	0	0
LMS16	11	64680592	G	A	0.37	het	CTGCAAGGGG,GCTCTGGAGG	exonic	ATG2A	nonsynonymous SNV	ATG2A:NM_015104:exon6:c.C743T:p.P248L,	23130	ATG2 autophagy related 2 homolog A (S. cerevisiae) (ATG2A)	ATG2A:n/a	0	0
LMS16	11	71951187	G	T	0.29	het	CGCGCCCTTG,CGCTGGCCGC	exonic	PHOX2A	nonsynonymous SNV	PHOX2A:NM_005169:exon3:c.C461A:p.A154D,	401	paired-like homeobox 2a (PHOX2A)	PHOX2A:The protein encoded by this gene contains a paired-like homeodomain most similar to that of the Drosophila aristaless gene product. The encoded protein plays a central role in development of the autonomic nervous system. It regulates the expression of tyrosine hydroxylase and dopamine beta-hydroxylase, two catecholaminergic biosynthetic enzymes essential for the differentiation and mainten…	0	0
LMS16	11	103907597	C	G	0.37	het	TCCGAGGTCA,CTTCTCTCTC	exonic	DDI1	nonsynonymous SNV	DDI1:NM_001001711:exon1:c.C47G:p.T16S,	414301	DNA-damage inducible 1 homolog 1 (S. cerevisiae) (DDI1)	DDI1:NA	0	0
LMS16	11	117332306	C	T	0.48	het	AGGGGGCTGG,TGGGCACTGC	exonic	DSCAML1	nonsynonymous SNV	DSCAML1:NM_020693:exon18:c.G3452A:p.S1151N,	57453	Down syndrome cell adhesion molecule like 1 (DSCAML1)	DSCAML1:n/a	0	0
LMS16	11	123810325	T	G	0.21	het	ACCAACCAGA,GAATCCAGCA	exonic	OR4D5	nonsynonymous SNV	OR4D5:NM_001001965:exon1:c.T2G:p.M1R,	219875	olfactory receptor, family 4, subfamily D, member 5 (OR4D5)	OR4D5:Olfactory receptors interact with odorant molecules in the nose, to initiate a neuronal response that triggers the perception of a smell. The olfactory receptor proteins are members of a large family of G-protein-coupled receptors (GPCR) arising from single coding-exon genes. Olfactory receptors share a 7-transmembrane domain structure with many neurotransmitter and hormone receptors and ar…	0	0
LMS16	11	132307183	C	A	0.09	het	TGCATTCGTA,TCCCCGGACT	exonic	OPCML	nonsynonymous SNV	OPCML:NM_001012393:exon5:c.G576T:p.E192D,OPCML:NM_002545:exon4:c.G597T:p.E199D,	4978	opioid binding protein/cell adhesion molecule-like (OPCML),	OPCML:This gene encodes a member of the IgLON subfamily in the immunoglobulin protein superfamily. The encoded protein is localized in the plasma membrane and may have an accessory role in opioid receptor function. This gene has an ortholog in rat and bovine. The opioid binding-cell adhesion molecule encoded by the rat gene binds opioid alkaloids in the presence of acidic lipids, exhibits selecti…	0	0
LMS16	14	71199903	G	A	0.78	het	AGGGGTACTC,TGGCCGAGTT	exonic	MAP3K9	nonsynonymous SNV	MAP3K9:NM_033141:exon12:c.C2225T:p.T742M,	4293	mitogen-activated protein kinase kinase kinase 9 (MAP3K9)	MAP3K9:n/a	0	0
LMS16	14	73958120	G	A	0.38	het	CGCGCCTGGT,GAGGTGCCCG	exonic	C14orf169	unknown	UNKNOWN	79697	NA	C14orf169:NA	0	0
LMS16	14	77923837	C	T	0.4	het	GACACCCTCA,CTCTTCCGCA	splicing	VIPAS39	splicing	0	63894	chromosome 14 open reading frame 133 (C14orf133),	VIPAS39:This gene encodes a protein involved in the sorting of lysosomal proteins. Mutations in this gene are associated with ARCS2 (arthrogryposis, renal dysfunction, and cholestasis-2). Alternative splicing results in multiple transcript variants.[provided by RefSeq, Jul 2010].	0	0
LMS16	14	95053845	C	T	0.39	het	AGGGACTTTA,CTTTGACCTC	exonic	SERPINA5	nonsynonymous SNV	SERPINA5:NM_000624:exon3:c.C146T:p.T49I,	5104	serpin peptidase inhibitor, clade A (alpha-1 antiproteinase, antitrypsin), member 5 (SERPINA5)	SERPINA5:n/a	0	0
LMS16	15	41149100	C	G	0.45	het	CCACCCACCC,TGCCAGCTCC	exonic	SPINT1	nonsynonymous SNV	SPINT1:NM_003710:exon11:c.C1469G:p.P490R,SPINT1:NM_181642:exon11:c.C1517G:p.P506R,SPINT1:NM_001032367:exon10:c.C1469G:p.P490R,	6692	serine peptidase inhibitor, Kunitz type 1 (SPINT1),	SPINT1:The protein encoded by this gene is a member of the Kunitz family of serine protease inhibitors. The protein is a potent inhibitor specific for HGF activator and is thought to be involved in the regulation of the proteolytic activation of HGF in injured tissues. Alternative splicing results in multiple variants encoding different isoforms.	0	0
LMS16	16	46782084	T	C	0.04	het	TGCCCCAGAC,CTCCTTGGAG	exonic	MYLK3	nonsynonymous SNV	MYLK3:NM_182493:exon1:c.A22G:p.S8G,	91807	myosin light chain kinase 3 (MYLK3)	MYLK3:Phosphorylation of cardiac myosin heavy chains (see MYH7B, MIM 609928) and light chains (see MYL2, MIM 160781) by a kinase, such as MYLK3, potentiates the force and rate of cross-bridge recruitment in cardiac myocytes (Chan et al., 2008 [PubMed 18202317]).[supplied by OMIM, Jul 2008].	0	0
LMS16	16	67709455	A	G	0.43	het	TGCAGAGCCT,CCACCATGAC	exonic	GFOD2	nonsynonymous SNV	GFOD2:NM_030819:exon3:c.T761C:p.V254A,	81577	glucose-fructose oxidoreductase domain containing 2 (GFOD2),	GFOD2:NA	0	0
LMS16	17	10355406	C	A	0.33	het	GTGCTTCTTC,GAAGAGCAGC	exonic	MYH4	nonsynonymous SNV	MYH4:NM_017533:exon27:c.G3590T:p.R1197L,	4622	myosin, heavy chain 4, skeletal muscle (MYH4)	MYH4:n/a	0	0
LMS16	17	31258644	G	A	0.29	het	CGCTACTGCC,GCCGCGAGAC	exonic	TMEM98	nonsynonymous SNV	TMEM98:NM_015544:exon3:c.G98A:p.R33Q,TMEM98:NM_001033504:exon2:c.G98A:p.R33Q,	26022	transmembrane protein 98 (TMEM98),	TMEM98:NA	0	0
LMS16	17	39253913	A	G	0.37	het	CAGCAGCTGG,TTCACAGCAA	exonic	KRTAP4-8	nonsynonymous SNV	KRTAP4-8:NM_031960:exon1:c.T424C:p.S142P,	728224	keratin associated protein 4-8 (KRTAP4-8)	KRTAP4-8:n/a	0	0
LMS16	17	39634729	G	T	0.37	het	TGCTGGTTCA,CTCCTCACTC	exonic	KRT35	nonsynonymous SNV	KRT35:NM_002280:exon5:c.C883A:p.L295M,	3886	keratin 35 (KRT35)	KRT35:The protein encoded by this gene is a member of the keratin gene family. This type I hair keratin is an acidic protein which heterodimerizes with type II keratins to form hair and nails. The type I hair keratins are clustered in a region of chromosome 17q12-q21 and have the same direction of transcription.	0	0
LMS16	17	48157680	G	A	0.43	het	CATCCCTGAT,CCCCCGTTGT	exonic	ITGA3	nonsynonymous SNV	ITGA3:NM_002204:exon22:c.G2761A:p.A921T,ITGA3:NM_005501:exon22:c.G2761A:p.A921T,	3675	integrin, alpha 3 (antigen CD49C, alpha 3 subunit of VLA-3 receptor) (ITGA3), transcript variant a	ITGA3:The protein encoded by this gene belongs to the family of integrins. Integrins are heterodimeric integral membrane proteins composed of an alpha chain and a beta chain, and function as cell surface adhesion molecules. This gene encodes alpha 3 subunit, which undergoes post-translational cleavage in the extracellular domain to yield disulfide-linked light and heavy chains that join with beta…	0	0
LMS16	17	66873782	C	A	0.04	het	ACCCCAGGAA,TCCAGGGCAT	exonic	ABCA8	nonsynonymous SNV	ABCA8:NM_007168:exon31:c.G3957T:p.E1319D,	10351	ATP-binding cassette, sub-family A (ABC1), member 8 (ABCA8)	ABCA8:The membrane-associated protein encoded by this gene is a member of the superfamily of ATP-binding cassette (ABC) transporters. ABC proteins transport various molecules across extra- and intracellular membranes. ABC genes are divided into seven distinct subfamilies (ABC1, MDR/TAP, MRP, ALD, OABP, GCN20, White). This protein is a member of the ABC1 subfamily. Members of the ABC1 subfamily co…	0	0
LMS16	18	3582064	T	A	0.29	het	CTGTCCAGGC,CTCGGTGGAG	exonic	DLGAP1	nonsynonymous SNV	DLGAP1:NM_001242764:exon5:c.A892T:p.S298C,DLGAP1:NM_001242763:exon6:c.A940T:p.S314C,DLGAP1:NM_001003809:exon5:c.A868T:p.S290C,DLGAP1:NM_001242765:exon5:c.A868T:p.S290C,DLGAP1:NM_001242761:exon8:c.A1774T:p.S592C,DLGAP1:NM_001242766:exon6:c.A898T:p.S300C,DLGAP1:NM_004746:exon8:c.A1774T:p.S592C,DLGAP1:NM_001242762:exon5:c.A826T:p.S276C,	9229	discs, large (Drosophila) homolog-associated protein 1 (DLGAP1),	DLGAP1:n/a	0	0
LMS16	19	1091884	C	A	0.12	het	CCTTGATGGT,TTGATGCCCA	exonic	POLR2E	nonsynonymous SNV	POLR2E:NM_002695:exon3:c.G255T:p.K85N,	5434	polymerase (RNA) II (DNA directed) polypeptide E, 25kDa (POLR2E)	POLR2E:This gene encodes the fifth largest subunit of RNA polymerase II, the polymerase responsible for synthesizing messenger RNA in eukaryotes. This subunit is shared by the other two DNA-directed RNA polymerases and is present in two-fold molar excess over the other polymerase subunits. An interaction between this subunit and a hepatitis virus transactivating protein has been demonstrated, sug…	0	0
LMS16	19	1254935	C	T	0.45	het	AGCAGCAGTG,CAGTCCTGGT	exonic	MIDN	nonsynonymous SNV	MIDN:NM_177401:exon6:c.C731T:p.A244V,	90007	midnolin (MIDN)	MIDN:NA	0	0
LMS16	19	4817129	C	T	0.39	het	CCGTCGGGCA,GCCAAGGGCC	exonic	TICAM1	nonsynonymous SNV	TICAM1:NM_182919:exon2:c.G1261A:p.V421M,	148022	toll-like receptor adaptor molecule 1 (TICAM1)	TICAM1:This gene encodes an adaptor protein containing a Toll/interleukin-1 receptor (TIR) homology domain, which is an intracellular signaling domain that mediates protein-protein interactions between the Toll-like receptors (TLRs) and signal-transduction components. This protein is involved in native immunity against invading pathogens. It specifically interacts with toll-like receptor 3, but n…	0	0
LMS16	19	38028431	G	A	0.16	het	TTGTGGGAAA,CCTTTACCCA	exonic	ZNF793	nonsynonymous SNV	ZNF793:NM_001013659:exon8:c.G871A:p.A291T,	390927	zinc finger protein 793 (ZNF793)	ZNF793:NA	0	0
LMS16	19	38746859	A	G	0.38	het	CGCCGGTCAT,CTTGACGGTG	exonic	PPP1R14A	nonsynonymous SNV	PPP1R14A:NM_001243947:exon1:c.T121C:p.Y41H,PPP1R14A:NM_033256:exon1:c.T121C:p.Y41H,	94274	protein phosphatase 1, regulatory (inhibitor) subunit 14A (PPP1R14A),	PPP1R14A:The protein encoded by this gene belongs to the protein phosphatase 1 (PP1) inhibitor family. This protein is an inhibitor of smooth muscle myosin phosphatase, and has higher inhibitory activity when phosphorylated. Inhibition of myosin phosphatase leads to increased myosin phosphorylation and enhanced smooth muscle contraction. Alternatively spliced transcript variants encoding differen…	0	0
LMS16	20	44515329	C	T	0.67	het	TCCCGAACTC,TGGGACGGGC	exonic	SPATA25	nonsynonymous SNV	SPATA25:NM_080608:exon2:c.G511A:p.G171R,	128497	spermatogenesis associated 25 (SPATA25)	SPATA25:NA	0	0
LMS16	20	60993480	G	A	0.29	het	CTGACTCACC,GCACCTCTCT	exonic	RBBP8NL	nonsynonymous SNV	RBBP8NL:NM_080833:exon3:c.C103T:p.R35W,	140893	chromosome 20 open reading frame 151 (C20orf151)	RBBP8NL:NA	0	0
LMS16	22	17589493	G	T	0.34	het	CCTGGGCCGG,GGGCGCCTGT	exonic	IL17RA	nonsynonymous SNV	IL17RA:NM_014339:exon13:c.G1384T:p.G462W,	23765	interleukin 17 receptor A (IL17RA)	IL17RA:Interleukin 17A (IL17A)is a proinflammatory cytokine secreted by activated T-lymphocytes. It is a potent inducer of the maturation of CD34-positive hematopoietic precursors into neutrophils. The protein encoded by this gene (interleukin 17A receptor; IL17RA) is a ubiquitous type I membrane glycoprotein that binds with low affinity to interleukin 17A. Interleukin 17A and its receptor play a…	0	0
LMS16	22	42608736	G	A	0.42	het	TTCAGAGAGG,AACCCCCAGG	exonic	TCF20	nonsynonymous SNV	TCF20:NM_005650:exon1:c.C2576T:p.A859V,TCF20:NM_181492:exon1:c.C2576T:p.A859V,	6942	transcription factor 20 (AR1) (TCF20),	TCF20:The protein encoded by this gene binds a platelet-derived growth factor-responsive element in the matrix metalloproteinase 3 (stromelysin 1) promoter. The protein localizes to the nucleus and displays DNA-binding and transactivation activities. It is thought to be a transcriptional coactivator, enhancing the activity of transcription factors such as JUN and SP1. Alternative splicing results…	0	0
LMS16	X	2873490	C	T	0.43	het	GTGAGGAAGG,GGCTCTGCTT	exonic	ARSE	nonsynonymous SNV	ARSE:NM_000047:exon4:c.G274A:p.A92T,	415	arylsulfatase E (chondrodysplasia punctata 1) (ARSE)	ARSE:Arylsulfatase E is a member of the sulfatase family. It is glycosylated postranslationally and localized to the golgi apparatus. Sulfatases are essential for the correct composition of bone and cartilage matrix. X-linked chondrodysplasia punctata, a disease characterized by abnormalities in cartilage and bone development, has been linked to mutations in this gene.	0	0
LMS16	X	54049221	T	C	0.42	het	ACTTCACAGT,GGGGCAGTGG	exonic	PHF8	nonsynonymous SNV	PHF8:NM_001184898:exon3:c.A154G:p.N52D,PHF8:NM_015107:exon3:c.A154G:p.N52D,PHF8:NM_001184897:exon3:c.A154G:p.N52D,PHF8:NM_001184896:exon3:c.A262G:p.N88D,	23133	PHD finger protein 8 (PHF8),	PHF8:The protein encoded by this gene is a histone lysine demethylase that preferentially acts on histones in the monomethyl or dimethyl states. The encoded protein requires Fe(2+) ion, 2-oxoglutarate, and oxygen for its catalytic activity. Defects in this gene are a cause of mental retardation syndromic X-linked Siderius type (MRXSSD). Four transcript variants encoding different isoforms have be…	0	0
LMS16	X	63412305	C	T	0.38	het	TCCCCTGTTT,TGGGCTATGG	exonic	AMER1	nonsynonymous SNV	AMER1:NM_152424:exon2:c.G862A:p.E288K,	139285	family with sequence similarity 123B (FAM123B)	AMER1:The protein encoded by this gene upregulates trancriptional activation by the Wilms tumor protein and interacts with many other proteins, including CTNNB1, APC, AXIN1, and AXIN2. Defects in this gene are a cause of osteopathia striata with cranial sclerosis (OSCS).	0	0
LMS16	X	71130996	A	T	0.39	het	AACCCGCCGC,GCAGCTGGCG	exonic	NHSL2	nonsynonymous SNV	NHSL2:NM_001013627:exon1:c.A59T:p.Q20L,	340527	NHS-like 2 (NHSL2)	NHSL2:n/a	0	0
LMS16	X	134481162	A	G	0.43	het	CAGTACAGAG,AGCAGCTGGG	exonic	ZNF449	nonsynonymous SNV	ZNF449:NM_152695:exon2:c.A119G:p.E40G,	203523	zinc finger protein 449 (ZNF449)	ZNF449:n/a	0	0
LMS16	X	148628306	C	T	0.14	het	ATTGGGGAAA,TTTGCAATGC	exonic	CXorf40A	nonsynonymous SNV	CXorf40A:NM_001171907:exon5:c.C275T:p.T92I,CXorf40A:NM_001171908:exon5:c.C275T:p.T92I,CXorf40A:NM_001171909:exon4:c.C275T:p.T92I,CXorf40A:NM_178124:exon5:c.C275T:p.T92I,	91966	chromosome X open reading frame 40A (CXorf40A),	CXorf40A:n/a	0	0
LMS17	1	11206754	G	T	0.39	het	AGGAGAAGAG,TCCTGATGCA	exonic	MTOR	nonsynonymous SNV	MTOR:NM_004958:exon32:c.C4665A:p.D1555E,	2475	mechanistic target of rapamycin (serine/threonine kinase) (MTOR)	MTOR:n/a	0	0	var_expressed	19	RPKM:12.06,TPM:28.75
LMS17	1	152659492	C	T	0.49	het	TGCTGTGGTC,CAGCTCTGGG	exonic	LCE2B	nonsynonymous SNV	LCE2B:NM_014357:exon2:c.C173T:p.P58L,	26239	late cornified envelope 2B (LCE2B)	LCE2B:This gene is one of the at least 20 genes expressed during epidermal differentiation and located on chromosomal band 1q21. This gene is involved in epidermal differentiation, and it is expressed at high levels in normal and psoriatic skin, but not in cultured keratinocytes or in any other tested cell types or tissues.	0	0	pos_not_covered	0	RPKM:0.00,TPM:0.0
LMS17	1	179520543	C	A	0.56	het	AGCTGCCATC,TCAGGGACTC	exonic	NPHS2	nonsynonymous SNV	NPHS2:NM_014625:exon8:c.G917T:p.R306M,	7827	nephrosis 2, idiopathic, steroid-resistant (podocin) (NPHS2)	NPHS2:This gene encodes the glomerular protein podocin which plays a role in the regulation of glomerular permeability, and acts as a linker between the plasma membrane and the cytoskeleton. Defects in this gene are the cause of autosomal recessive steroid-resistant nephrotic syndrome (SRN). SRN is characterized by onset between three months and five years, resistance to steroid therapy and rapid…	0	0	var_notexpressed	0	RPKM:0.00,TPM:0.0
LMS17	3	31712421	G	A	0.32	het	CCGGGCGTAG,CACTAGGCAG	exonic	OSBPL10	nonsynonymous SNV	OSBPL10:NM_017784:exon9:c.C1781T:p.A594V,OSBPL10:NM_001174060:exon8:c.C1589T:p.A530V,	114884	oxysterol binding protein-like 10 (OSBPL10),	OSBPL10:This gene encodes a member of the oxysterol-binding protein (OSBP) family, a group of intracellular lipid receptors. Like most members, the encoded protein contains an N-terminal pleckstrin homology domain and a highly conserved C-terminal OSBP-like sterol-binding domain. Multiple transcript variants encoding different isoforms have been found for this gene.	0	0	var_expressed	71	RPKM:13.83,TPM:32.96
LMS17	3	38603922	C	T	0.34	het	GCCCTCAAAT,GTGACAGAGC	exonic	SCN5A	nonsynonymous SNV	SCN5A:NM_001099405:exon22:c.G3947A:p.R1316Q,SCN5A:NM_001099404:exon22:c.G3947A:p.R1316Q,SCN5A:NM_000335:exon22:c.G3944A:p.R1315Q,SCN5A:NM_001160161:exon21:c.G3785A:p.R1262Q,SCN5A:NM_198056:exon22:c.G3947A:p.R1316Q,SCN5A:NM_001160160:exon22:c.G3944A:p.R1315Q,	6331	sodium channel, voltage-gated, type V, alpha subunit (SCN5A),	SCN5A:The protein encoded by this gene is an integral membrane protein and tetrodotoxin-resistant voltage-gated sodium channel subunit. This protein is found primarily in cardiac muscle and is responsible for the initial upstroke of the action potential in an electrocardiogram. Defects in this gene are a cause of long QT syndrome type 3 (LQT3), an autosomal dominant cardiac disease. Alternative s…	0	0	var_expressed	1	RPKM:0.49,TPM:1.18
LMS17	3	49898257	C	T	0.08	het	TCTTCCACCT,CTCATAGAAA	exonic	CAMKV	nonsynonymous SNV	CAMKV:NM_024046:exon8:c.G667A:p.E223K,	79012	CaM kinase-like vesicle-associated (CAMKV)	CAMKV:n/a	0	0	pos_unclear	0	RPKM:0.00,TPM:0.01
LMS17	4	57834627	T	C	0.4	het	CTTGGAACAA,GGACTGTGTT	exonic	NOA1	nonsynonymous SNV	NOA1:NM_032313:exon4:c.A1570G:p.I524V,	84273	nitric oxide associated 1 (NOA1)	NOA1:n/a	0	0	var_expressed	60	RPKM:13.32,TPM:31.74
LMS17	4	144617306	A	T	0.47	het	GAAGCTGTCC,TCTTTTTCTC	exonic	FREM3	nonsynonymous SNV	FREM3:NM_001168235:exon1:c.T4523A:p.M1508K,	166752	FRAS1 related extracellular matrix 3 (FREM3)	FREM3:NA	0	0	pos_not_covered	0	RPKM:0.01,TPM:0.01
LMS17	5	96506934	G	T	0.21	het	ATGAGAAGTT,AAACCATCTG	exonic	RIOK2	stopgain SNV	RIOK2:NM_018343:exon6:c.C755A:p.S252X,RIOK2:NM_001159749:exon6:c.C755A:p.S252X,	55781	RIO kinase 2 (yeast) (RIOK2),	RIOK2:NA	0	0	var_expressed	6	RPKM:3.91,TPM:9.31
LMS17	5	137500609	T	G	0.4	het	GGTTCCACCT,GATCTCTGCA	exonic	BRD8	nonsynonymous SNV	BRD8:NM_006696:exon13:c.A1744C:p.K582Q,BRD8:NM_001164326:exon12:c.A1534C:p.K512Q,BRD8:NM_139199:exon12:c.A1525C:p.K509Q,	10902	bromodomain containing 8 (BRD8),	BRD8:The protein encoded by this gene interacts with thyroid hormone receptor in a ligand-dependent manner and enhances thyroid hormone-dependent activation from thyroid response elements. This protein contains a bromodomain and is thought to be a nuclear receptor coactivator. Three alternatively spliced transcript variants that encode distinct isoforms have been identified.	0	0	var_expressed	38	RPKM:13.84,TPM:32.98
LMS17	5	149582234	T	C	0.43	het	TCTCAGGAGC,GGGCGTGCCT	exonic	SLC6A7	nonsynonymous SNV	SLC6A7:NM_014228:exon8:c.T1055C:p.L352P,	6534	solute carrier family 6 (neurotransmitter transporter, L-proline), member 7 (SLC6A7)	SLC6A7:This gene is a member of the gamma-aminobutyric acid (GABA) neurotransmitter gene family and encodes a high-affinity mammalian brain L-proline transporter protein. This transporter protein differs from other sodium-dependent plasma membrane carriers by its pharmacological specificity, kinetic properties, and ionic requirements. Sequence Note: This RefSeq record was created from transcript …	0	0	pos_unclear	0	RPKM:0.01,TPM:0.02
LMS17	6	167752283	G	C	0.27	het	ACCAACACTG,AGAAGAAGGT	exonic	TTLL2	nonsynonymous SNV	TTLL2:NM_031949:exon2:c.G196C:p.E66Q,	83887	tubulin tyrosine ligase-like family, member 2 (TTLL2)	TTLL2:NA	0	0	pos_not_covered	0	RPKM:0.00,TPM:0.0
LMS17	7	122787322	C	A	0.39	het	TTACGTGTCA,GTGGCCCTTC	exonic	SLC13A1	nonsynonymous SNV	SLC13A1:NM_022444:exon7:c.G703T:p.V235L,	6561	solute carrier family 13 (sodium/sulfate symporters), member 1 (SLC13A1)	SLC13A1:NA	0	0	pos_not_covered	0	RPKM:0.02,TPM:0.05
LMS17	8	21957273	C	T	0.27	het	GCGCCAGCTT,GCTCCCCTGC	exonic	FAM160B2	nonsynonymous SNV	FAM160B2:NM_022749:exon10:c.C1210T:p.R404C,	64760	family with sequence similarity 160, member B2 (FAM160B2)	FAM160B2:n/a	0	0	var_expressed	79	RPKM:30.54,TPM:72.79
LMS17	8	38173053	C	T	0.4	het	ACTTGCTTTC,AAAGCCTACC	exonic	WHSC1L1	nonsynonymous SNV	WHSC1L1:NM_023034:exon11:c.G1996A:p.G666R,	54904	Wolf-Hirschhorn syndrome candidate 1-like 1 (WHSC1L1), transcript variant long	WHSC1L1:n/a	somaticMutTumor:AML (WHSC1L1)	0	var_expressed	6	RPKM:9.14,TPM:21.77
LMS17	8	145650417	G	A	0.52	het	CAGGAGCCGG,AGCAGGCTGC	exonic	VPS28	nonsynonymous SNV	VPS28:NM_183057:exon6:c.C212T:p.T71I,VPS28:NM_016208:exon6:c.C212T:p.T71I,	51160	vacuolar protein sorting 28 homolog (S. cerevisiae) (VPS28),	VPS28:This gene encodes a protein involved in endosomal sorting of cell surface receptors via a multivesicular body/late endosome pathway. The encoded protein is one of the three subunits of the ESCRT-I complex (endosomal complexes required for transport) involved in the sorting of ubiquitinated proteins. The two other subunits of ESCRT-I are vesicular protein sorting 23, also known as tumor susc…	0	0	var_expressed	388	RPKM:143.30,TPM:341.52
LMS17	9	39177494	C	A	0.4	het	GGCAGCTTAG,ATTGCCTTAA	exonic	CNTNAP3	nonsynonymous SNV	CNTNAP3:NM_033655:exon6:c.G748T:p.A250S,	79937	contactin associated protein-like 3 (CNTNAP3)	CNTNAP3:The protein encoded by this gene belongs to the NCP family of cell-recognition molecules. This family represents a distinct subgroup of the neurexins. NCP proteins mediate neuron-glial interactions in vertebrates and glial-glial contact in invertebrates. The protein encoded by this gene may play a role in cell recognition within the nervous system. Alternatively spliced transcript variant…	0	0	pos_not_covered	0	RPKM:0.03,TPM:0.08
LMS17	10	50533695	T	A	0.38	het	AGAGTCACTT,TTGTCCACAC	exonic	C10orf71	nonsynonymous SNV	C10orf71:NM_001135196:exon3:c.T3105A:p.F1035L,	118461	chromosome 10 open reading frame 71 (C10orf71),	C10orf71:n/a	0	0	var_notexpressed	0	RPKM:0.00,TPM:0.0
LMS17	10	50533696	T	G	0.38	het	GAGTCACTTT,TGTCCACACC	exonic	C10orf71	nonsynonymous SNV	C10orf71:NM_001135196:exon3:c.T3106G:p.L1036V,	118461	chromosome 10 open reading frame 71 (C10orf71),	C10orf71:n/a	0	0	var_notexpressed	0	RPKM:0.00,TPM:0.0
LMS17	11	6816905	T	A	0.7	het	CAACACAAAC,CACTCACTCT	exonic	OR6A2	nonsynonymous SNV	OR6A2:NM_003696:exon1:c.A35T:p.E12V,	8590	olfactory receptor, family 6, subfamily A, member 2 (OR6A2)	OR6A2:Olfactory receptors interact with odorant molecules in the nose, to initiate a neuronal response that triggers the perception of a smell. The olfactory receptor proteins are members of a large family of G-protein-coupled receptors (GPCR) arising from single coding-exon genes. Olfactory receptors share a 7-transmembrane domain structure with many neurotransmitter and hormone receptors and ar…	0	0	var_notexpressed	0	RPKM:0.00,TPM:0.0
LMS17	12	55725701	G	A	0.78	het	ATTTACAACC,TATGCATCCC	exonic	OR6C3	nonsynonymous SNV	OR6C3:NM_054104:exon1:c.G217A:p.V73I,	254786	olfactory receptor, family 6, subfamily C, member 3 (OR6C3)	OR6C3:Olfactory receptors interact with odorant molecules in the nose, to initiate a neuronal response that triggers the perception of a smell. The olfactory receptor proteins are members of a large family of G-protein-coupled receptors (GPCR) arising from single coding-exon genes. Olfactory receptors share a 7-transmembrane domain structure with many neurotransmitter and hormone receptors and ar…	0	0	pos_not_covered	0	RPKM:0.00,TPM:0.0
LMS17	12	71978203	C	G	0.77	het	TAAGTTTATC,TTCTGGTGGT	exonic	LGR5	nonsynonymous SNV	LGR5:NM_003667:exon18:c.C2413G:p.L805V,LGR5:NM_001277226:exon17:c.C2341G:p.L781V,LGR5:NM_001277227:exon17:c.C2197G:p.L733V,	8549	leucine-rich repeat containing G protein-coupled receptor 5 (LGR5)	LGR5:n/a	0	0	pos_not_covered	0	RPKM:0.05,TPM:0.13
LMS17	13	113731385	T	C	0.61	het	CGAAAGGTCT,CCAGAAGCAG	exonic	MCF2L	nonsynonymous SNV	MCF2L:NM_001112732:exon13:c.T1520C:p.F507S,MCF2L:NM_024979:exon13:c.T1514C:p.F505S,	23263	MCF.2 cell line derived transforming sequence-like (MCF2L),	MCF2L:NA	0	0	pos_not_covered	0	RPKM:0.38,TPM:0.9
LMS17	14	31765180	T	C	0.09	het	AGGCATGGGA,GGTAGTTACT	exonic	HEATR5A	nonsynonymous SNV	HEATR5A:NM_015473:exon34:c.A5554G:p.I1852V,	25938	HEAT repeat containing 5A (HEATR5A)	HEATR5A:n/a	0	0	var_expressed	3	RPKM:3.55,TPM:8.46
LMS17	15	102252120	C	A	0.36	het	AATCCATTTT,AATGGGCGGA	exonic	TARSL2	stopgain SNV	TARSL2:NM_152334:exon5:c.G775T:p.E259X,	123283	threonyl-tRNA synthetase-like 2 (TARSL2)	TARSL2:n/a	0	0	var_expressed	2	RPKM:7.73,TPM:18.42
LMS17	16	1129911	C	T	0.3	het	GAGGCCACGC,ACCCGCGCAC	exonic	SSTR5	nonsynonymous SNV	SSTR5:NM_001053:exon1:c.C1043T:p.P348L,SSTR5:NM_001172560:exon2:c.C1043T:p.P348L,	6755	somatostatin receptor 5 (SSTR5),	SSTR5:Somatostatin and its related peptide cortistatin exert multiple biological actions on normal and tumoral tissue targets by interacting with somatostatin receptors (SSTRs). The protein encoded by this gene is one of the SSTRs, which is a multi-pass membrane protein and belongs to the G-protein coupled receptor 1 family. The activity of this receptor is mediated by G proteins which inhibit ad…	0	0	var_notexpressed	0	RPKM:0.00,TPM:0.0
LMS17	17	7077551	C	T	0.75	het	GCGAGAGAAC,AGTAGCAGCT	exonic	ASGR1	stopgain SNV	ASGR1:NM_001197216:exon6:c.G383A:p.W128X,ASGR1:NM_001671:exon7:c.G500A:p.W167X,	432	asialoglycoprotein receptor 1 (ASGR1),	ASGR1:This gene encodes a subunit of the asialoglycoprotein receptor. This receptor is a transmembrane protein that plays a critical role in serum glycoprotein homeostasis by mediating the endocytosis and lysosomal degradation of glycoproteins with exposed terminal galactose or N-acetylgalactosamine residues. The asialoglycoprotein receptor may facilitate hepatic infection by multiple viruses inc…	0	0	var_expressed	2	RPKM:0.80,TPM:1.91
LMS17	17	7577567	A	C	0.71	het	AGGAACTGTT,CACATGTAGT	exonic	TP53	nonsynonymous SNV	TP53:NM_001126114:exon7:c.T714G:p.C238W,TP53:NM_001276695:exon7:c.T597G:p.C199W,TP53:NM_001276760:exon7:c.T597G:p.C199W,TP53:NM_001276697:exon3:c.T237G:p.C79W,TP53:NM_001126112:exon7:c.T714G:p.C238W,TP53:NM_001126116:exon3:c.T318G:p.C106W,TP53:NM_001276761:exon7:c.T597G:p.C199W,TP53:NM_001126115:exon3:c.T318G:p.C106W,TP53:NM_001276696:exon7:c.T597G:p.C199W,TP53:NM_001276698:exon3:c.T237G:p.C79W,T…	7157	tumor protein p53 (TP53),	TP53:This gene encodes tumor protein p53, which responds to diverse cellular stresses to regulate target genes that induce cell cycle arrest, apoptosis, senescence, DNA repair, or changes in metabolism. p53 protein is expressed at low level in normal cells and at a high level in a variety of transformed cell lines, where it's believed to contribute to transformation and malignancy. p53 is a DNA-b…	somaticMutTumor:breast, colorectal, lung, sarcoma, adrenocortical, glioma, multiple other tumour types&germlineMutTumor:breast, sarcoma, adrenocortical carcinoma, glioma, multiple other tumour types&CancerSyndrome:Li-Fraumeni syndrome (TP53)	TP53;basechange=c.714T>A;AAchange=p.C238*;tissue=stomach,lung,upper_aerodigestive_tract,central_nervous_system&TP53;basechange=c.714T>C;AAchange=p.C238C;tissue=haematopoietic_and_lymphoid_tissue&TP53;basechange=c.714T>G;AAchange=p.C238W;tissue=urinary_tract,skin,prostate&TP53_ENST00000269305;basechange=c.714T>G;AAchange=p.C238W;tissue=prostate&TP53_ENST00000413465;basechange=c.714T>G;AAchange=p.C…	var_expressed_mono	56	RPKM:12.03,TPM:28.67
LMS17	17	10608338	A	G	0.77	het	GCAGACTTAG,AGATGGCTTT	exonic	ADPRM	nonsynonymous SNV	ADPRM:NM_020233:exon2:c.A95G:p.E32G,	56985	chromosome 17 open reading frame 48 (C17orf48)	ADPRM:n/a	0	0	var_expressed_mono	36	RPKM:5.28,TPM:12.58
LMS17	18	28989555	G	T	0.56	het	CGAGGACAGG,TAAGTGGACT	splicing	DSG4(NM_177986:exon13:c.2073+1G>T,NM_001134453:exon13:c.2073+1G>T)	splicing	0	147409	desmoglein 4 (DSG4),	DSG4:This gene encodes a member of the desmoglein subgroup of desmosomal cadherins. The encoded protein is a transmembrane component in desmosomes and may play a role in cell-cell adhesion in epithelial cells. Mutations in the gene are associated with localized autosomal recessive hypotrichosis and potentially in other skin disorders. Alternate splicing results in multiple transcript variants.	0	0	pos_not_covered	0	RPKM:0.00,TPM:0.0
LMS17	19	21607748	C	A	0.06	het	TAAGATAATT,ATATTGGAAT	exonic	ZNF493	nonsynonymous SNV	ZNF493:NM_175910:exon2:c.C1903A:p.H635N,ZNF493:NM_001076678:exon4:c.C2287A:p.H763N,	284443	zinc finger protein 493 (ZNF493),	ZNF493:NA	0	ZNF493_ENST00000392288;basechange=c.2287C>G;AAchange=p.H763D;tissue=ovary&ZNF493;basechange=c.1903C>G;AAchange=p.H635D;tissue=ovary	pos_unclear	0	RPKM:0.70,TPM:1.66
LMS17	19	37975207	G	A	0.39	het	AAAGTCTTCA,CCAGAGTTCA	exonic	ZNF570	nonsynonymous SNV	ZNF570:NM_144694:exon5:c.G683A:p.S228N,	148268	zinc finger protein 570 (ZNF570)	ZNF570:n/a	0	0	var_expressed	6	RPKM:1.87,TPM:4.45
LMS17	19	51220106	G	T	0.74	het	GTCGGACTCT,AGCCCCCCTC	exonic	SHANK1	stopgain SNV	SHANK1:NM_016148:exon1:c.C71A:p.S24X,	50944	SH3 and multiple ankyrin repeat domains 1 (SHANK1)	SHANK1:n/a	0	0	var_notexpressed	0	RPKM:0.00,TPM:0.0
LMS17	20	5967964	A	G	0.44	het	GGAAGCAACC,AAGAAGACGC	exonic	MCM8	nonsynonymous SNV	MCM8:NM_032485:exon17:c.A2200G:p.K734E,MCM8:NM_182802:exon17:c.A2152G:p.K718E,	84515	minichromosome maintenance complex component 8 (MCM8),	MCM8:The protein encoded by this gene is one of the highly conserved mini-chromosome maintenance proteins (MCM) that are essential for the initiation of eukaryotic genome replication. The hexameric protein complex formed by the MCM proteins is a key component of the pre-replication complex (pre_RC) and may be involved in the formation of replication forks and in the recruitment of other DNA repli…	0	0	var_expressed	11	RPKM:1.85,TPM:4.42
LMS17	20	43353591	G	A	0.47	het	GTGGGTGTGC,GCCAAGGAGG	exonic	WISP2	nonsynonymous SNV	WISP2:NM_003881:exon3:c.G490A:p.G164S,	8839	WNT1 inducible signaling pathway protein 2 (WISP2)	WISP2:This gene encodes a member of the WNT1 inducible signaling pathway (WISP) protein subfamily, which belongs to the connective tissue growth factor (CTGF) family. WNT1 is a member of a family of cysteine-rich, glycosylated signaling proteins that mediate diverse developmental processes. The CTGF family members are characterized by four conserved cysteine-rich domains: insulin-like growth fact…	0	0	var_expressed	1	RPKM:0.95,TPM:2.26
LMS17	20	56728634	C	A	0.38	het	GGAAGCACGG,AGAACTGGCC	exonic	C20orf85	nonsynonymous SNV	C20orf85:NM_178456:exon2:c.C103A:p.Q35K,	128602	chromosome 20 open reading frame 85 (C20orf85)	C20orf85:n/a	0	0	pos_not_covered	0	RPKM:0.00,TPM:0.0
LMS17	22	26695065	G	T	0.42	het	ATGAGCTCCA,GGCGCTAAGA	exonic	SEZ6L	nonsynonymous SNV	SEZ6L:NM_001184776:exon5:c.G1278T:p.Q426H,SEZ6L:NM_001184775:exon5:c.G1278T:p.Q426H,SEZ6L:NM_021115:exon5:c.G1278T:p.Q426H,SEZ6L:NM_001184773:exon5:c.G1278T:p.Q426H,SEZ6L:NM_001184777:exon5:c.G1278T:p.Q426H,SEZ6L:NM_001184774:exon5:c.G1278T:p.Q426H,	23544	seizure related 6 homolog (mouse)-like (SEZ6L),	SEZ6L:n/a	0	0	pos_not_covered	0	RPKM:0.01,TPM:0.02
LMS17	22	40139916	C	T	0.36	het	TGACTGAAAA,CAGAACAGGA	exonic	ENTHD1	nonsynonymous SNV	ENTHD1:NM_152512:exon7:c.G1592A:p.G531D,	150350	ENTH domain containing 1 (ENTHD1)	ENTHD1:n/a	0	0	var_notexpressed	0	RPKM:0.03,TPM:0.06
LMS17	X	69595127	G	C	0.52	het	GAAACTGAAT,AGCAGTCCAA	exonic	KIF4A	nonsynonymous SNV	KIF4A:NM_012310:exon17:c.G1852C:p.E618Q,	24137	kinesin family member 4A (KIF4A)	KIF4A:This gene encodes a member of the kinesin 4 subfamily of kinesin related proteins. The encoded protein is an ATP dependent microtubule-based motor protein that is involved in the intracellular transport of membranous organelles. This protein also associates with condensed chromosome arms and may be involved in maintaining chromosome integrity during mitosis. This protein may also be involve…	0	0	var_expressed	7	RPKM:1.56,TPM:3.71
LMS17	X	118124465	C	T	0.62	het	CAAACCTGCT,TCAGTTTACC	exonic	LONRF3	nonsynonymous SNV	LONRF3:NM_024778:exon4:c.C1234T:p.L412F,LONRF3:NM_001031855:exon5:c.C1357T:p.L453F,	79836	LON peptidase N-terminal domain and ring finger 3 (LONRF3),	LONRF3:The protein encoded by this gene contains a RING finger domain, a motif present in a variety of functionally distinct proteins and known to be involved in protein-protein and protein-DNA interactions. Multiple alternatively spliced transcript variants have been suggested, but their full length natures are not clear.	0	0	var_expressed_mono	15	RPKM:2.41,TPM:5.75
LMS18	1	2938470	C	G	0.06	het	GCTGCACTCC,CTTTCGAGCG	exonic	ACTRT2	nonsynonymous SNV	ACTRT2:NM_080431:exon1:c.C220G:p.P74A,	140625	actin-related protein T2 (ACTRT2)	ACTRT2:The protein encoded by this intronless gene belongs to the actin family. Studies have shown that this protein may be involved in cytoskeletal organization similar to other cytoplasmic actin-related protein (ARP) subfamily members. Antibody raised against the human protein has been used to detect the protein by immunoblotting and immunofluorescence microscopy, demonstrating its specific syn…	0	0	var_notexpressed	0	RPKM:0.00,TPM:0.0
LMS18	1	9932109	C	A	0.15	het	CCCGGGAGCT,CCTCGCGGTT	exonic	CTNNBIP1	nonsynonymous SNV	CTNNBIP1:NM_001012329:exon3:c.G14T:p.G5V,CTNNBIP1:NM_020248:exon4:c.G14T:p.G5V,	56998	catenin, beta interacting protein 1 (CTNNBIP1),	CTNNBIP1:The protein encoded by this gene binds CTNNB1 and prevents interaction between CTNNB1 and TCF family members. The encoded protein is a negative regulator of the Wnt signaling pathway. Two transcript variants encoding the same protein have been found for this gene.	0	0	var_expressed	17	RPKM:21.55,TPM:44.57
LMS18	1	10197184	C	G	0.12	het	CTTTCTCACC,TGCATGCTCA	exonic	UBE4B	nonsynonymous SNV	UBE4B:NM_001105562:exon17:c.C2284G:p.L762V,UBE4B:NM_006048:exon16:c.C1897G:p.L633V,	10277	ubiquitination factor E4B (UBE4B),	UBE4B:The modification of proteins with ubiquitin is an important cellular mechanism for targeting abnormal or short-lived proteins for degradation. Ubiquitination involves at least three classes of enzymes: ubiquitin-activating enzymes, or E1s, ubiquitin-conjugating enzymes, or E2s, and ubiquitin-protein ligases, or E3s. This gene encodes an additional conjugation factor, E4, which is involved i…	0	0	var_expressed	14	RPKM:13.13,TPM:27.15
LMS18	1	55081826	C	A	0.18	het	TGACGTCAGC,TCCAGGACTG	exonic	FAM151A	nonsynonymous SNV	FAM151A:NM_176782:exon3:c.G282T:p.E94D,	338094	family with sequence similarity 151, member A (FAM151A)	FAM151A:NA	0	0	pos_not_covered	0	RPKM:0.25,TPM:0.52
LMS18	1	75606730	G	A	0.06	het	AACCTCCCTA,GAAGGCACAC	exonic	LHX8	nonsynonymous SNV	LHX8:NM_001256114:exon4:c.G298A:p.G100R,LHX8:NM_001001933:exon5:c.G328A:p.G110R,	431707	LIM homeobox 8 (LHX8),	LHX8:The protein encoded by this gene is a member of the LIM homeobox family of proteins, which are involved in patterning and differentiation of various tissue types. These proteins contain two tandemly repeated cysteine-rich double-zinc finger motifs known as LIM domains, in addition to a DNA-binding homeodomain. This family member is a transcription factor that plays a role in tooth morphogene…	0	0	var_notexpressed	0	RPKM:0.06,TPM:0.13
LMS18	1	91790296	T	C	0.05	het	AAATGTAATA,AATACCAAGC	exonic	HFM1	nonsynonymous SNV	HFM1:NM_001017975:exon21:c.A2363G:p.Y788C,	164045	HFM1, ATP-dependent DNA helicase homolog (S. cerevisiae) (HFM1)	HFM1:n/a	0	0	pos_unclear	0	RPKM:0.03,TPM:0.06
LMS18	1	100203688	G	T	0.15	het	GCCTTTACTG,GGCCGCTCAT	exonic	FRRS1	nonsynonymous SNV	FRRS1:NM_001013660:exon7:c.C713A:p.P238H,	391059	ferric-chelate reductase 1 (FRRS1)	FRRS1:Members of the cytochrome b561 (CYB561; MIM 600019) family, including FRRS1, reduce ferric to ferrous iron before its transport from the endosome to the cytoplasm (Vargas et al., 2003 [PubMed 14499595]).[supplied by OMIM, Mar 2008].	0	0	var_notexpressed	0	RPKM:0.87,TPM:1.81
LMS18	1	110018254	G	T	0.16	het	CGGGGAGACA,GAGCAATGGT	exonic	SYPL2	stopgain SNV	SYPL2:NM_001040709:exon3:c.G181T:p.G61X,	284612	synaptophysin-like 2 (SYPL2)	SYPL2:n/a	0	0	var_notexpressed	0	RPKM:0.08,TPM:0.17
LMS18	1	116666979	G	C	0.44	het	CACCTCTCAG,TGAGCTGATC	splicing	MAB21L3(NM_152367:exon4:c.481+1G>C)	splicing	0	126868	mab-21-like 3 (C. elegans) (MAB21L3)	MAB21L3:n/a	0	0	pos_not_covered	0	RPKM:0.12,TPM:0.25
LMS18	1	173878722	T	C	0.1	het	GCTGAACAGA,CGACAAGGCC	exonic	SERPINC1	nonsynonymous SNV	SERPINC1:NM_000488:exon5:c.A1121G:p.D374G,	462	serpin peptidase inhibitor, clade C (antithrombin), member 1 (SERPINC1)	SERPINC1:The protein encoded by this gene is a plasma protease inhibitor and a member of the serpin superfamily. This protein inhibits thrombin as well as other activated serine proteases of the coagulation system, and it regulates the blood coagulation cascade. The protein includes two functional domains: the heparin binding-domain at the N-terminus of the mature protein, and the reactive site d…	0	0	var_expressed	4	RPKM:1.63,TPM:3.38
LMS18	1	201294907	G	T	0.41	het	CGCAGAAGCT,CCCGGCTTCT	exonic	PKP1	nonsynonymous SNV	PKP1:NM_000299:exon13:c.G2110T:p.A704S,PKP1:NM_001005337:exon12:c.G2047T:p.A683S,	5317	plakophilin 1 (ectodermal dysplasia/skin fragility syndrome) (PKP1),b	PKP1:This gene encodes a member of the arm-repeat (armadillo) and plakophilin gene families. Plakophilin proteins contain numerous armadillo repeats, localize to cell desmosomes and nuclei, and participate in linking cadherins to intermediate filaments in the cytoskeleton. This protein may be involved in molecular recruitment and stabilization during desmosome formation. Mutations in this gene ha…	0	0	pos_not_covered	0	RPKM:0.04,TPM:0.07
LMS18	1	203144461	C	A	0.2	het	TCACCTCCCT,TCTGCAGAGC	exonic	MYBPH	stopgain SNV	MYBPH:NM_004997:exon2:c.G334T:p.E112X,	4608	myosin binding protein H (MYBPH)	MYBPH:NA	0	0	var_notexpressed	0	RPKM:0.00,TPM:0.0
LMS18	1	215775215	G	A	0.26	het	TCAGGTTCAA,ATGTTGTTCC	exonic	KCTD3	nonsynonymous SNV	KCTD3:NM_016121:exon11:c.G940A:p.D314N,	51133	potassium channel tetramerisation domain containing 3 (KCTD3)	KCTD3:NA	0	0	var_expressed	9	RPKM:19.52,TPM:40.37
LMS18	1	216243578	C	A	0.12	het	CAGGTCACCT,AATGCTGTAT	exonic	USH2A	stopgain SNV	USH2A:NM_206933:exon30:c.G5914T:p.E1972X,	7399	Usher syndrome 2A (autosomal recessive, mild) (USH2A),	USH2A:This gene encodes a protein that contains laminin EGF motifs, a pentaxin domain, and many fibronectin type III motifs. The protein is found in the basement membrane, and may be important in development and homeostasis of the inner ear and retina. Mutations within this gene have been associated with Usher syndrome type IIa and retinitis pigmentosa. Multiple transcript variants encoding diffe…	0	0	pos_not_covered	0	RPKM:0.00,TPM:0.01
LMS18	2	11375872	G	C	0.37	het	AATTTTAGAT,TCCATGTTTA	exonic	ROCK2	nonsynonymous SNV	ROCK2:NM_004850:exon5:c.C679G:p.H227D,	9475	Rho-associated, coiled-coil containing protein kinase 2 (ROCK2)	ROCK2:The protein encoded by this gene is a serine/threonine kinase that regulates cytokinesis, smooth muscle contraction, the formation of actin stress fibers and focal adhesions, and the activation of the c-fos serum response element. This protein, which is an isozyme of ROCK1 is a target for the small GTPase Rho.	0	0	var_expressed	16	RPKM:8.27,TPM:17.1
LMS18	2	20870755	C	T	0.17	het	ACCGGCACCG,GTCGCCAAGG	exonic	GDF7	nonsynonymous SNV	GDF7:NM_182828:exon2:c.C923T:p.A308V,	151449	growth differentiation factor 7 (GDF7)	GDF7:This gene encodes a member of the bone morphogenetic protein (BMP) family. BMPs belong to the transforming growth factor-beta superfamily of secreted signalling molecules that regulate diverse processes in growth, repair and embryonic development. In mouse, this gene functions as an inductive signal from the roof plate required for the specification of neuronal identity in the dorsal spinal …	0	0	var_notexpressed	0	RPKM:0.00,TPM:0.0
LMS18	2	27803826	G	A	0.35	het	TTCCCAAAGT,GTATTGCTTT	exonic	C2orf16	nonsynonymous SNV	C2orf16:NM_032266:exon1:c.G4387A:p.G1463S,	84226	chromosome 2 open reading frame 16 (C2orf16)	C2orf16:NA	0	0	pos_unclear	0	RPKM:0.05,TPM:0.11
LMS18	2	54122742	A	C	0.1	het	TAGTATCCCC,GTGAGTTTTT	exonic	PSME4	nonsynonymous SNV	PSME4:NM_014614:exon33:c.T3820G:p.W1274G,	23198	proteasome (prosome, macropain) activator subunit 4 (PSME4)	PSME4:n/a	0	0	var_expressed	6	RPKM:22.82,TPM:47.2
LMS18	2	79750415	T	A	0.21	het	AGGAGACTGC,TCAAAGAAAT	exonic	CTNNA2	unknown	UNKNOWN	1496	catenin (cadherin-associated protein), alpha 2 (CTNNA2),	CTNNA2:n/a	0	0	var_notexpressed	0	RPKM:0.00,TPM:0.01
LMS18	2	98351156	G	C	0.41	het	AGTGCGCCAG,GCGTGTACCG	exonic	ZAP70	nonsynonymous SNV	ZAP70:NM_001079:exon9:c.G1063C:p.G355R,ZAP70:NM_207519:exon1:c.G142C:p.G48R,	7535	zeta-chain (TCR) associated protein kinase 70kDa (ZAP70),	ZAP70:n/a	0	0	var_notexpressed	0	RPKM:1.28,TPM:2.64
LMS18	2	167289065	A	T	0.48	het	CTTCTTTAAC,TATACCTCAT	exonic	SCN7A	stopgain SNV	SCN7A:NM_002976:exon15:c.T2355A:p.Y785X,	6332	sodium channel, voltage-gated, type VII, alpha (SCN7A),, non-coding RNA.	SCN7A:n/a	0	0	pos_not_covered	0	RPKM:0.00,TPM:0.0
LMS18	2	178494259	G	A	0.15	het	ATCTAGCATC,GCTTCAGTTT	exonic	PDE11A	nonsynonymous SNV	PDE11A:NM_001077196:exon17:c.C1346T:p.P449L,PDE11A:NM_016953:exon20:c.C2678T:p.P893L,PDE11A:NM_001077197:exon21:c.C1928T:p.P643L,PDE11A:NM_001077358:exon19:c.C1604T:p.P535L,	50940	phosphodiesterase 11A (PDE11A),	PDE11A:n/a	0	0	pos_not_covered	0	RPKM:0.00,TPM:0.0
LMS18	2	186607971	G	A	0.21	het	TAAGCGCAAA,ATATTTTGAA	exonic	FSIP2	nonsynonymous SNV	FSIP2:NM_173651:exon3:c.G604A:p.D202N,	401024	fibrous sheath interacting protein 2 (FSIP2)	FSIP2:n/a	0	0	pos_unclear	0	RPKM:0.10,TPM:0.2
LMS18	2	198400348	A	T	0.28	het	AAGTATGAAC,TTTAAGGTAG	exonic	HSPE1-MOB4,MOB4	nonsynonymous SNV	MOB4:NM_001204094:exon3:c.A122T:p.H41L,HSPE1-MOB4:NM_001202485:exon4:c.A326T:p.H109L,MOB4:NM_015387:exon3:c.A218T:p.H73L,MOB4:NM_199482:exon3:c.A122T:p.H41L,MOB4:NM_001100819:exon2:c.A155T:p.H52L,	100529241&25843	HSPE1-MOB4 readthrough (HSPE1-MOB4)&MOB family member 4, phocein (MOB4),	HSPE1-MOB4:This locus represents naturally occurring read-through transcription between the neighboring HSPE1 (heat shock 10kDa protein 1 (chaperonin 10)) and MOB4 (MOB family member 4, phocein) genes on chromosome 2. The read-through transcript produces a fusion protein that shares sequence identity with each individual gene product. Sequence Note: This RefSeq record was created from transcript …	0	0	var_expressed	23	RPKM:25.17,TPM:52.06&RPKM:14.65,TPM:30.3
LMS18	2	219888068	C	T	0.15	het	GGAGGAGCAG,CCACCCAGGT	exonic	CCDC108	nonsynonymous SNV	CCDC108:NM_194302:exon16:c.C2681A:p.S894Y,	255101	coiled-coil domain containing 108 (CCDC108),	CCDC108:n/a	0	0	var_notexpressed	0	RPKM:0.00,TPM:0.0
LMS18	3	12458462	C	A	0.17	het	ATGCTGGCCT,CTTGATGAAT	exonic	PPARG	nonsynonymous SNV	PPARG:NM_005037:exon6:c.C995A:p.S332Y,PPARG:NM_138711:exon7:c.C995A:p.S332Y,PPARG:NM_138712:exon7:c.C995A:p.S332Y,PPARG:NM_015869:exon6:c.C1079A:p.S360Y,	5468	peroxisome proliferator-activated receptor gamma (PPARG),	PPARG:This gene encodes a member of the peroxisome proliferator-activated receptor (PPAR) subfamily of nuclear receptors. PPARs form heterodimers with retinoid X receptors (RXRs) and these heterodimers regulate transcription of various genes. Three subtypes of PPARs are known: PPAR-alpha, PPAR-delta, and PPAR-gamma. The protein encoded by this gene is PPAR-gamma and is a regulator of adipocyte di…	somaticMutTumor:follicular thyroid&GermlineSyndrome:yes&OtherSyndrome:Insulin resistance ; lipodystrophy, familial partial L;diabetes mellitus, insulin-resistantI, with acanthosis nigricans and hypertension (PPARG)	0	var_expressed	71	RPKM:58.84,TPM:121.71
LMS18	3	46622717	C	A	0.08	het	TGGCATCTGC,TTTCTATACA	exonic	TDGF1	nonsynonymous SNV	TDGF1:NM_003212:exon6:c.C544A:p.L182I,TDGF1:NM_001174136:exon6:c.C496A:p.L166I,	6997	teratocarcinoma-derived growth factor 1 (TDGF1),	TDGF1:This gene encodes an epidermal growth factor-related protein that contains a cripto, FRL-1, and cryptic domain. The encoded protein is an extracellular, membrane-bound signaling protein that plays an essential role in embryonic development and tumor growth. Mutations in this gene are associated with forebrain defects. Pseudogenes of this gene are found on chromosomes 2, 3, 6, 8, 19 and X. A…	0	0	pos_unclear	0	RPKM:0.06,TPM:0.13
LMS18	3	49201580	G	A	0.09	het	CTTCCCTGCC,TGGAGATGCG	exonic	CCDC71	nonsynonymous SNV	CCDC71:NM_022903:exon2:c.C62T:p.T21M,	64925	coiled-coil domain containing 71 (CCDC71)	CCDC71:n/a	0	0	var_expressed	4	RPKM:9.85,TPM:20.37
LMS18	3	50255429	G	A	0.23	het	AGCTCAAGGA,TAGGTGTCTG	splicing	SLC38A3(NM_006841:exon11:c.935+1G>A)	splicing	0	10991	solute carrier family 38, member 3 (SLC38A3)	SLC38A3:n/a	0	0	pos_unclear	0	RPKM:0.11,TPM:0.23
LMS18	3	50255701	G	T	0.19	het	CTTCCCCACA,CCCCTCCAAG	splicing	SLC38A3(NM_006841:exon12:c.936-1G>T)	splicing	0	10991	solute carrier family 38, member 3 (SLC38A3)	SLC38A3:n/a	0	0	pos_unclear	0	RPKM:0.11,TPM:0.23
LMS18	3	121340394	C	A	0.09	het	AAGCTGCCAC,TGCTCTGTGG	exonic	FBXO40	nonsynonymous SNV	FBXO40:NM_016298:exon3:c.C118A:p.L40M,	51725	F-box protein 40 (FBXO40)	FBXO40:Members of the F-box protein family, such as FBXO40, are characterized by an approximately 40-amino acid F-box motif. SCF complexes, formed by SKP1 (MIM 601434), cullin (see CUL1; MIM 603134), and F-box proteins, act as protein-ubiquitin ligases. F-box proteins interact with SKP1 through the F box, and they interact with ubiquitination targets through other protein interaction domains (Jin…	0	0	var_notexpressed	0	RPKM:0.00,TPM:0.0
LMS18	3	138193143	G	A	0.26	het	TGGGCATGTC,TAAGAAGACT	exonic	ESYT3	nonsynonymous SNV	ESYT3:NM_031913:exon20:c.G2417A:p.R806H,	83850	extended synaptotagmin-like protein 3 (ESYT3)	ESYT3:n/a	0	0	pos_unclear	0	RPKM:0.07,TPM:0.15
LMS18	3	148930397	T	C	0.2	het	GTCCTAAAGG,TTCATCTGTG	exonic	CP	nonsynonymous SNV	CP:NM_000096:exon2:c.A235G:p.T79A,	1356	ceruloplasmin (ferroxidase) (CP)	CP:The protein encoded by this gene is a metalloprotein that binds most of the copper in plasma and is involved in the peroxidation of Fe(II)transferrin to Fe(III) transferrin. Mutations in this gene cause aceruloplasminemia, which results in iron accumulation and tissue damage, and is associated with diabetes and neurologic abnormalities.	0	0	pos_not_covered	0	RPKM:4.31,TPM:8.92
LMS18	3	150931854	A	T	0.47	het	CCAGGGACCA,GGCCTGAGTC	exonic	P2RY14	nonsynonymous SNV	P2RY14:NM_014879:exon3:c.T251A:p.L84H,P2RY14:NM_001081455:exon3:c.T251A:p.L84H,	9934	purinergic receptor P2Y, G-protein coupled, 14 (P2RY14),	P2RY14:The product of this gene belongs to the family of G-protein coupled receptors, which contains several receptor subtypes with different pharmacological selectivity for various adenosine and uridine nucleotides. This receptor is a P2Y purinergic receptor for UDP-glucose and other UDP-sugars coupled to G-proteins. It has been implicated in extending the known immune system functions of P2Y re…	0	0	var_notexpressed	0	RPKM:0.28,TPM:0.58
LMS18	3	196129879	C	T	0.11	het	AATTGGGGCA,GAACTTCTTC	exonic	UBXN7	nonsynonymous SNV	UBXN7:NM_015562:exon3:c.G233A:p.R78H,	26043	UBX domain protein 7 (UBXN7)	UBXN7:n/a	0	0	var_expressed	2	RPKM:3.98,TPM:8.24
LMS18	4	4199430	C	A	0.26	het	CATCCAGTGA,TTCTCGTCTA	exonic	OTOP1	nonsynonymous SNV	OTOP1:NM_177998:exon5:c.G1131T:p.K377N,	133060	otopetrin 1 (OTOP1)	OTOP1:n/a	0	0	var_notexpressed	0	RPKM:0.10,TPM:0.2
LMS18	4	6083370	T	C	0.14	het	GTTCTTGATT,TCTCCTCCAT	exonic	JAKMIP1	nonsynonymous SNV	JAKMIP1:NM_144720:exon6:c.A1067G:p.K356R,JAKMIP1:NM_001099433:exon6:c.A1067G:p.K356R,	152789	janus kinase and microtubule interacting protein 1 (JAKMIP1),	JAKMIP1:n/a	0	0	pos_not_covered	0	RPKM:0.06,TPM:0.13
LMS18	4	47809016	G	T	0.05	het	GCAGTCGCCA,CTTCTGAGAG	exonic	CORIN	nonsynonymous SNV	CORIN:NM_006587:exon2:c.T112A:p.F38I,	10699	corin, serine peptidase (CORIN)	CORIN:This gene encodes a member of the type II transmembrane serine protease class of the trypsin superfamily. Members of this family are composed of multiple structurally distinct domains. The encoded protein converts pro-atrial natriuretic peptide to biologically active atrial natriuretic peptide, a cardiac hormone that regulates blood volume and pressure. This protein may also function as a p…	0	0	var_notexpressed	0	RPKM:0.09,TPM:0.18
LMS18	4	72412181	G	C	0.58	het	TGCTCACATC,ACAGTTTGAA	exonic	SLC4A4	nonsynonymous SNV	SLC4A4:NM_003759:exon16:c.G2425C:p.D809H,SLC4A4:NM_001134742:exon19:c.G2557C:p.D853H,SLC4A4:NM_001098484:exon19:c.G2557C:p.D853H,	8671	solute carrier family 4, sodium bicarbonate cotransporter, member 4 (SLC4A4),	SLC4A4:This gene encodes a sodium bicarbonate cotransporter (NBC) involved in the regulation of bicarbonate secretion and absorption and intracellular pH. Mutations in this gene are associated with proximal renal tubular acidosis. Multiple transcript variants encoding different isoforms have been found for this gene.	0	0	pos_not_covered	0	RPKM:0.02,TPM:0.04
LMS18	4	154197202	G	A	0.51	het	AGGCAGCAAC,CTGAGGAGTC	exonic	TRIM2	nonsynonymous SNV	TRIM2:NM_015271:exon3:c.G373A:p.A125T,TRIM2:NM_001130067:exon3:c.G292A:p.A98T,	23321	tripartite motif containing 2 (TRIM2),	TRIM2:The protein encoded by this gene is a member of the tripartite motif (TRIM) family. The TRIM motif includes three zinc-binding domains, a RING, a B-box type 1 and a B-box type 2, and a coiled-coil region. The protein localizes to cytoplasmic filaments. Its function has not been identified.	0	0	var_expressed	45	RPKM:3.52,TPM:7.28
LMS18	4	175162288	G	T	0.33	het	TTCCAATTTA,TGTTCTTGTA	exonic	FBXO8	nonsynonymous SNV	FBXO8:NM_012180:exon4:c.C538A:p.L180I,	26269	F-box protein 8 (FBXO8)	FBXO8:This gene encodes a member of the F-box protein family which is characterized by an approximately 40 amino acid motif, the F-box. The F-box proteins constitute one of the four subunits of the ubiquitin protein ligase complex called SCFs (SKP1-cullin-F-box), which function in phosphorylation-dependent ubiquitination. The F-box proteins are divided into 3 classes: Fbws containing WD-40 domain…	0	0	var_expressed	13	RPKM:7.26,TPM:15.01
LMS18	5	1881976	C	A	0.22	het	TGCCATAGCC,TGCGATCCGC	exonic	IRX4	nonsynonymous SNV	IRX4:NM_016358:exon2:c.G243T:p.Q81H,	50805	iroquois homeobox 4 (IRX4)	IRX4:n/a	0	0	pos_not_covered	0	RPKM:0.02,TPM:0.04
LMS18	5	13770860	G	C	0.21	het	ACACTTACCT,TTGGCCAGGG	exonic	DNAH5	nonsynonymous SNV	DNAH5:NM_001369:exon56:c.C9603G:p.N3201K,	1767	dynein, axonemal, heavy chain 5 (DNAH5)	DNAH5:n/a	0	0	pos_not_covered	0	RPKM:0.00,TPM:0.01
LMS18	5	35065904	G	T	0.13	het	GTTGTTTCAG,ATTCTCTGGC	exonic	PRLR	nonsynonymous SNV	PRLR:NM_001204314:exon7:c.C853A:p.P285T,PRLR:NM_000949:exon10:c.C1156A:p.P386T,	5618	prolactin receptor (PRLR),	PRLR:n/a	0	0	pos_not_covered	0	RPKM:0.05,TPM:0.09
LMS18	5	41186307	A	T	0.32	het	CCAGAAAATG,AACCTAGAAA	exonic	C6	nonsynonymous SNV	C6:NM_000065:exon6:c.T591A:p.F197L,C6:NM_001115131:exon6:c.T591A:p.F197L,	729	complement component 6 (C6),	C6:C6 is a component of complement cascade. It is part of the membrane attack complex which can insert into the cell membrane and cause cell to lyse. People with C6 deficiency are prone to bacterial infection. Two transcript variants encoding the same protein have been found for this gene.	0	0	var_notexpressed	0	RPKM:0.29,TPM:0.61
LMS18	5	60827517	A	G	0.26	het	ACACTGGTGA,AATTTTTCGC	exonic	ZSWIM6	nonsynonymous SNV	ZSWIM6:NM_020928:exon9:c.A2210G:p.K737R,	57688	zinc finger, SWIM-type containing 6 (ZSWIM6)	ZSWIM6:n/a	0	0	var_expressed	3	RPKM:8.30,TPM:17.16
LMS18	5	74892163	A	G	0.09	het	TACATTAGAG,AAACTGACAA	exonic	POLK	nonsynonymous SNV	POLK:NM_016218:exon13:c.A1645G:p.K549E,	51426	polymerase (DNA directed) kappa (POLK)	POLK:External and internal DNA-damaging agents continually threaten the integrity of genetic material in cells. Although a variety of repair mechanisms exist to remove the resulting lesions, some lesions escape repair and block the replication machinery. Members of the Y family of DNA polymerases, such as POLK, permit the continuity of the replication fork by allowing replication through such DNA…	0	0	var_expressed	9	RPKM:12.74,TPM:26.36
LMS18	5	137780109	C	A	0.24	het	AACAGGTTCC,CTTCTACTTT	exonic	REEP2	nonsynonymous SNV	REEP2:NM_016606:exon4:c.C188A:p.P63H,REEP2:NM_001271803:exon4:c.C188A:p.P63H,	51308	receptor accessory protein 2 (REEP2)	REEP2:n/a	0	0	pos_unclear	0	RPKM:0.25,TPM:0.53
LMS18	5	140433306	C	T	0.32	het	ATCCTTATCT,GGCCTTGTCC	exonic	PCDHB1	nonsynonymous SNV	PCDHB1:NM_013340:exon1:c.A2251T:p.M751L,	29930	protocadherin beta 1 (PCDHB1)	PCDHB1:This gene is a member of the protocadherin beta gene cluster, one of three related gene clusters tandemly linked on chromosome five. The gene clusters demonstrate an unusual genomic organization similar to that of B-cell and T-cell receptor gene clusters. The beta cluster contains 16 genes and 3 pseudogenes, each encoding 6 extracellular cadherin domains and a cytoplasmic tail that deviate…	0	0	var_notexpressed	0	RPKM:0.00,TPM:0.0
LMS18	5	151231025	G	C	0.35	het	AGGCCCACAC,AGCAGGTGCA	exonic	GLRA1	nonsynonymous SNV	GLRA1:NM_000171:exon7:c.C838G:p.R280G,GLRA1:NM_001146040:exon7:c.C838G:p.R280G,	2741	glycine receptor, alpha 1 (GLRA1),	GLRA1:The protein encoded by this gene is a subunit of a pentameric inhibitory glycine receptor. The receptor mediates postsynaptic inhibition in the central nervous system. Defects in this gene are a cause of startle disease (STHE), also known as hereditary hyperekplexia or congenital stiff-person syndrome. Two transcript variants encoding different isoforms have been found for this gene.[provid…	0	0	pos_not_covered	0	RPKM:0.00,TPM:0.0
LMS18	5	162945317	C	T	0.23	het	ATCAAAGAAT,ACTTTGGCCT	exonic	MAT2B	nonsynonymous SNV	MAT2B:NM_182796:exon7:c.C920T:p.S307L,MAT2B:NM_013283:exon7:c.C953T:p.S318L,	27430	methionine adenosyltransferase II, beta (MAT2B),	MAT2B:The protein encoded by this gene belongs to the methionine adenosyltransferase (MAT) family. MAT catalyzes the biosynthesis of S-adenosylmethionine from methionine and ATP. This protein is the regulatory beta subunit of MAT. Alternative splicing occurs at this locus and two transcript variants encoding distinct isoforms have been identified.	0	0	var_notexpressed	0	RPKM:21.15,TPM:43.75
LMS18	5	180625690	C	T	0.2	het	AGGCCCCTAC,TTTGAACTTC	exonic	TRIM7	nonsynonymous SNV	TRIM7:NM_203293:exon5:c.G988A:p.A330T,TRIM7:NM_203295:exon5:c.G364A:p.E122K,TRIM7:NM_203296:exon5:c.G364A:p.E122K,TRIM7:NM_203294:exon5:c.G364A:p.E122K,TRIM7:NM_203297:exon3:c.G442A:p.E148K,	81786	tripartite motif containing 7 (TRIM7),	TRIM7:The protein encoded by this gene is a member of the tripartite motif (TRIM) family. The TRIM motif includes three zinc-binding domains, a RING, a B-box type 1, a B-box type 2, and a coiled-coil region. The protein localizes to both the nucleus and the cytoplasm, and may represent a participant in the initiation of glycogen synthesis. Multiple transcript variants have been found for this gen…	0	0	pos_unclear	0	RPKM:3.42,TPM:7.07
LMS18	6	24436829	C	G	0.08	het	TGGAGTTATC,ATGATTTGCA	exonic	GPLD1	nonsynonymous SNV	GPLD1:NM_001503:exon22:c.G2333C:p.W778S,	2822	glycosylphosphatidylinositol specific phospholipase D1 (GPLD1),	GPLD1:Many proteins are tethered to the extracellular face of eukaryotic plasma membranes by a glycosylphosphatidylinositol (GPI) anchor. The GPI-anchor is a glycolipid found on many blood cells. The protein encoded by this gene is a GPI degrading enzyme. Glycosylphosphatidylinositol specific phospholipase D1 hydrolyzes the inositol phosphate linkage in proteins anchored by phosphatidylinositol g…	0	0	pos_not_covered	0	RPKM:0.04,TPM:0.08
LMS18	6	24515539	G	T	0.38	het	TACAGGAAAG,TATGTGACTC	splicing	ALDH5A1(NM_001080:exon5:c.870+1G>T,NM_170740:exon6:c.909+1G>T)	splicing	0	7915	aldehyde dehydrogenase 5 family, member A1 (ALDH5A1), nuclear gene encoding mitochondrial protein,	ALDH5A1:This protein belongs to the aldehyde dehydrogenase family of proteins. This gene encodes a mitochondrial NAD(+)-dependent succinic semialdehyde dehydrogenase. A deficiency of this enzyme, known as 4-hydroxybutyricaciduria, is a rare inborn error in the metabolism of the neurotransmitter 4-aminobutyric acid (GABA). In response to the defect, physiologic fluids from patients accumulate GHB,…	0	0	pos_not_covered	0	RPKM:0.16,TPM:0.33
LMS18	6	30881101	C	G	0.11	het	TGTGCTGCCC,CCACCATCAC	exonic	GTF2H4	nonsynonymous SNV	GTF2H4:NM_001517:exon13:c.C1153G:p.P385A,	2968	general transcription factor IIH, polypeptide 4, 52kDa (GTF2H4)	GTF2H4:n/a	0	0	var_expressed	30	RPKM:18.85,TPM:39.0
LMS18	6	30955089	G	C	0.15	het	CCAACTCTGA,TCCAGCACAG	exonic	MUC21	nonsynonymous SNV	MUC21:NM_001010909:exon2:c.G1137C:p.E379D,	394263	mucin 21, cell surface associated (MUC21)	MUC21:n/a	0	0	pos_unclear	0	RPKM:0.00,TPM:0.0
LMS18	6	32369570	G	A	0.35	het	ACCCAGCTCA,TCTGGAGTTT	exonic	BTNL2	nonsynonymous SNV	BTNL2:NM_019602:exon4:c.C722T:p.T241I,	56244	butyrophilin-like 2 (MHC class II associated) (BTNL2)	BTNL2:n/a	0	0	pos_unclear	0	RPKM:0.00,TPM:0.0
LMS18	6	33133706	A	G	0.3	het	CTCCTCACTC,CCGGGTGTCC	splicing	COL11A2(NM_080680:exon63:c.4482+2T>C,NM_080681:exon61:c.4224+2T>C,NM_080679:exon60:c.4161+2T>C)	splicing	0	1302	collagen, type XI, alpha 2 (COL11A2),	COL11A2:n/a	0	0	pos_unclear	0	RPKM:1.16,TPM:2.4
LMS18	6	33141697	G	A	0.7	het	CGCTGACCCC,TGGACCCTAC	exonic	COL11A2	nonsynonymous SNV	COL11A2:NM_080681:exon32:c.C2278T:p.R760W,COL11A2:NM_080680:exon34:c.C2536T:p.R846W,COL11A2:NM_080679:exon31:c.C2215T:p.R739W,	1302	collagen, type XI, alpha 2 (COL11A2),	COL11A2:n/a	0	0	pos_unclear	0	RPKM:1.16,TPM:2.4
LMS18	6	34499471	G	A	0.12	het	CAACGGGGGC,CCAACCCCTT	exonic	PACSIN1	nonsynonymous SNV	PACSIN1:NM_020804:exon9:c.G1132A:p.A378T,PACSIN1:NM_001199583:exon9:c.G1132A:p.A378T,	29993	protein kinase C and casein kinase substrate in neurons 1 (PACSIN1),	PACSIN1:n/a	0	0	pos_unclear	0	RPKM:0.01,TPM:0.03
LMS18	6	43310476	T	C	0.35	het	CAGATGGTGT,GCAGTCTTTG	exonic	ZNF318	nonsynonymous SNV	ZNF318:NM_014345:exon7:c.A3214G:p.N1072D,	24149	zinc finger protein 318 (ZNF318)	ZNF318:NA	0	0	var_expressed	11	RPKM:6.10,TPM:12.61
LMS18	6	56483706	A	T	0.22	het	TAACTCTTGC,CCTGAGCTTG	exonic	DST	nonsynonymous SNV	DST:NM_001723:exon23:c.T5126A:p.V1709E,	667	dystonin (DST),eA	DST:n/a	0	0	var_expressed	2	RPKM:22.51,TPM:46.56
LMS18	6	56504962	C	G	0.09	het	CAACCCAATT,AAAAGATCCT	exonic	DST	nonsynonymous SNV	DST:NM_183380:exon14:c.G1836C:p.L612F,DST:NM_001144770:exon15:c.G1956C:p.L652F,DST:NM_015548:exon4:c.G858C:p.L286F,DST:NM_001144769:exon17:c.G2370C:p.L790F,DST:NM_001723:exon4:c.G858C:p.L286F,	667	dystonin (DST),eA	DST:n/a	0	0	var_expressed	4	RPKM:22.51,TPM:46.56
LMS18	6	64422913	C	G	0.17	het	CATCTCAAGT,TAGCCCACCT	exonic	PHF3	nonsynonymous SNV	PHF3:NM_015153:exon15:c.C5429G:p.S1810C,	23469	PHD finger protein 3 (PHF3)	PHF3:n/a	0	0	var_notexpressed	0	RPKM:9.46,TPM:19.57
LMS18	6	64422990	C	T	0.2	het	ACCACATTTG,CACCTCCATT	exonic	PHF3	nonsynonymous SNV	PHF3:NM_015153:exon15:c.C5506T:p.P1836S,	23469	PHD finger protein 3 (PHF3)	PHF3:n/a	0	0	var_notexpressed	0	RPKM:9.46,TPM:19.57
LMS18	6	108497805	T	A	0.32	het	CGCCGCGCAC,TTCCCTCGGC	exonic	NR2E1	nonsynonymous SNV	NR2E1:NM_003269:exon4:c.T358A:p.F120I,	7101	nuclear receptor subfamily 2, group E, member 1 (NR2E1)	NR2E1:n/a	0	0	pos_unclear	0	RPKM:0.00,TPM:0.0
LMS18	6	117113817	C	A	0.22	het	GCAATGTAGC,CAGCATGGTG	exonic	GPRC6A	nonsynonymous SNV	GPRC6A:NM_148963:exon6:c.G2269T:p.G757C,	222545	G protein-coupled receptor, family C, group 6, member A (GPRC6A)	GPRC6A:Members of family C of the G protein-coupled receptor (GPCR) superfamily, such as GPRC6A, are characterized by an evolutionarily conserved amino acid-sensing motif linked to an intramembranous 7-transmembrane loop region. Several members of GPCR family C, including GPRC6A, also have a long N-terminal domain (summary by Pi et al., 2005 [PubMed 16199532]).[supplied by OMIM, Nov 2010].	0	0	pos_not_covered	0	RPKM:0.05,TPM:0.1
LMS18	6	160328754	C	T	0.45	het	GAGTATTGGT,GACCTTTGGG	exonic	MAS1	nonsynonymous SNV	MAS1:NM_002377:exon1:c.C767T:p.S256L,	4142	MAS1 oncogene (MAS1)	MAS1:The structure of the MAS1 product indicates that it belongs to the class of receptors that are coupled to GTP-binding proteins and share a conserved structural motif, which is described as a '7-transmembrane segment' following the prediction that these hydrophobic segments form membrane-spanning alpha-helices. The MAS1 protein may be a receptor that, when activated, modulates a critical comp…	0	0	var_notexpressed	0	RPKM:0.00,TPM:0.0
LMS18	7	810164	C	T	0.11	het	GGCCTGTCTG,AGCCCTCCCA	exonic	HEATR2	stopgain SNV	HEATR2:NM_017802:exon9:c.C1840T:p.Q614X,	54919	HEAT repeat containing 2 (HEATR2)	HEATR2:n/a	0	0	var_expressed	4	RPKM:9.45,TPM:19.54
LMS18	7	1516091	T	A	0.14	het	TCCCGCCGCT,CTGTAACGGG	exonic	INTS1	stopgain SNV	INTS1:NM_001080453:exon38:c.A5152T:p.K1718X,	26173	integrator complex subunit 1 (INTS1)	INTS1:INTS1 is a subunit of the Integrator complex, which associates with the C-terminal domain of RNA polymerase II large subunit (POLR2A; MIM 180660) and mediates 3-prime end processing of small nuclear RNAs U1 (RNU1; MIM 180680) and U2 (RNU2; MIM 180690) (Baillat et al., 2005 [PubMed 16239144]).[supplied by OMIM, Mar 2008].	0	0	pos_unclear	0	RPKM:26.28,TPM:54.36
LMS18	7	1516092	C	A	0.14	het	CCCGCCGCTT,TGTAACGGGT	splicing	INTS1(NM_001080453:exon39:c.5152-1G>T)	splicing	0	26173	integrator complex subunit 1 (INTS1)	INTS1:INTS1 is a subunit of the Integrator complex, which associates with the C-terminal domain of RNA polymerase II large subunit (POLR2A; MIM 180660) and mediates 3-prime end processing of small nuclear RNAs U1 (RNU1; MIM 180680) and U2 (RNU2; MIM 180690) (Baillat et al., 2005 [PubMed 16239144]).[supplied by OMIM, Mar 2008].	0	0	pos_unclear	0	RPKM:26.28,TPM:54.36
LMS18	7	7572393	A	C	0.27	het	CCTGGACATC,CTTTTCCTTG	exonic	COL28A1	nonsynonymous SNV	COL28A1:NM_001037763:exon2:c.T114G:p.S38R,	340267	collagen, type XXVIII, alpha 1 (COL28A1)	COL28A1:COL28A1 belongs to a class of collagens containing von Willebrand factor (VWF; MIM 613160) type A (VWFA) domains (Veit et al., 2006 [PubMed 16330543]).[supplied by OMIM, Nov 2010].	0	0	var_expressed	2	RPKM:5.33,TPM:11.02
LMS18	7	12397021	T	C	0.12	het	AGGACCAGAG,CCAACGTAAA	exonic	VWDE	nonsynonymous SNV	VWDE:NM_001135924:exon17:c.A3395G:p.D1132G,	221806	von Willebrand factor D and EGF domains (VWDE)	VWDE:n/a	0	0	pos_not_covered	0	RPKM:0.00,TPM:0.01
LMS18	7	22179720	T	C	0.09	het	TTCAGGTTTC,CTGGGCTTTG	exonic	RAPGEF5	nonsynonymous SNV	RAPGEF5:NM_012294:exon21:c.A1741G:p.R581G,	9771	Rap guanine nucleotide exchange factor (GEF) 5 (RAPGEF5)	RAPGEF5:Members of the RAS (see HRAS; MIM 190020) subfamily of GTPases function in signal transduction as GTP/GDP-regulated switches that cycle between inactive GDP- and active GTP-bound states. Guanine nucleotide exchange factors (GEFs), such as RAPGEF5, serve as RAS activators by promoting acquisition of GTP to maintain the active GTP-bound state and are the key link between cell surface recept…	0	0	var_expressed	1	RPKM:2.45,TPM:5.06
LMS18	7	50135839	A	G	0.13	het	AGACATAACT,TGGCAGGTTT	exonic	C7orf72	nonsynonymous SNV	C7orf72:NM_001161834:exon1:c.A158G:p.Y53C,	100130988	chromosome 7 open reading frame 72 (C7orf72)	C7orf72:n/a	0	0	pos_not_covered	0	RPKM:0.00,TPM:0.0
LMS18	7	51261098	G	T	0.13	het	AGGGGGACCA,GCTTAACCTT	exonic	COBL	nonsynonymous SNV	COBL:NM_015198:exon3:c.C434A:p.P145H,	23242	cordon-bleu homolog (mouse) (COBL)	COBL:n/a	0	0	var_notexpressed	0	RPKM:0.03,TPM:0.06
LMS18	7	73971969	A	T	0.2	het	CGCTTTGCAG,AAATTATGAC	exonic	GTF2IRD1	nonsynonymous SNV	GTF2IRD1:NM_005685:exon20:c.A2024T:p.E675V,GTF2IRD1:NM_016328:exon20:c.A2069T:p.E690V,GTF2IRD1:NM_001199207:exon20:c.A2120T:p.E707V,	9569	GTF2I repeat domain containing 1 (GTF2IRD1),	GTF2IRD1:The protein encoded by this gene contains five GTF2I-like repeats and each repeat possesses a potential helix-loop-helix (HLH) motif. It may have the ability to interact with other HLH-proteins and function as a transcription factor or as a positive transcriptional regulator under the control of Retinoblastoma protein. This gene plays a role in craniofacial and cognitive development and …	0	0	var_expressed	8	RPKM:15.23,TPM:31.5
LMS18	7	76871183	G	A	0.23	het	TGCAGTGAAG,AAAGAGAGTT	exonic	CCDC146	nonsynonymous SNV	CCDC146:NM_020879:exon4:c.G415A:p.E139K,	57639	coiled-coil domain containing 146 (CCDC146)	CCDC146:n/a	0	0	var_notexpressed	0	RPKM:1.88,TPM:3.89
LMS18	7	86415659	A	T	0.28	het	AAGTCGCGCT,TGATTACTTT	exonic	GRM3	nonsynonymous SNV	GRM3:NM_000840:exon3:c.A551T:p.Y184F,	2913	glutamate receptor, metabotropic 3 (GRM3)	GRM3:L-glutamate is the major excitatory neurotransmitter in the central nervous system and activates both ionotropic and metabotropic glutamate receptors. Glutamatergic neurotransmission is involved in most aspects of normal brain function and can be perturbed in many neuropathologic conditions. The metabotropic glutamate receptors are a family of G protein-coupled receptors, that have been divi…	0	0	var_notexpressed	0	RPKM:0.00,TPM:0.0
LMS18	7	87533638	C	T	0.14	het	AGAAACTTTG,ACAGAGTAAC	exonic	DBF4	nonsynonymous SNV	DBF4:NM_006716:exon11:c.C956T:p.A319V,	10926	DBF4 homolog (S. cerevisiae) (DBF4)	DBF4:n/a	0	0	var_expressed	13	RPKM:10.95,TPM:22.64
LMS18	7	92735099	C	A	0.21	het	CTCTACGTTC,TTTTGAGACA	exonic	SAMD9	nonsynonymous SNV	SAMD9:NM_001193307:exon2:c.G312T:p.K104N,SAMD9:NM_017654:exon3:c.G312T:p.K104N,	54809	sterile alpha motif domain containing 9 (SAMD9),	SAMD9:This gene encodes a sterile alpha motif domain-containing protein. The encoded protein localizes to the cytoplasm and may play a role in regulating cell proliferation and apoptosis. Mutations in this gene are the cause of normophosphatemic familial tumoral calcinosis. Alternate splicing results in multiple transcript variants that encode the same protein.[provided by RefSeq, Jul 2010].	0	0	var_expressed	9	RPKM:5.64,TPM:11.66
LMS18	7	100677553	C	A	0.14	het	TTGACACCAG,ACACCTGTGA	exonic	MUC17	nonsynonymous SNV	MUC17:NM_001040105:exon3:c.C2856A:p.S952R,	140453	mucin 17, cell surface associated (MUC17)	MUC17:Membrane mucins, such as MUC17, function in epithelial cells to provide cytoprotection, maintain luminal structure, provide signal transduction, and confer antiadhesive properties upon cancer cells that lose their apical/basal polarization.[supplied by OMIM, Apr 2004].	0	0	pos_unclear	0	RPKM:0.00,TPM:0.0
LMS18	7	100732059	C	G	0.07	het	GGCCTCCTCC,CAGACCCATC	exonic	TRIM56	nonsynonymous SNV	TRIM56:NM_030961:exon3:c.C1466G:p.P489R,	81844	tripartite motif containing 56 (TRIM56)	TRIM56:n/a	0	0	var_expressed	2	RPKM:1.64,TPM:3.39
LMS18	7	128530355	C	A	0.15	het	CCTCTGGTCT,CCGCATCCCA	exonic	KCP	unknown	UNKNOWN	375616	kielin/chordin-like protein (KCP),	KCP:n/a	0	0	var_notexpressed	0	RPKM:1.58,TPM:3.28
LMS18	7	156798449	C	A	0.17	het	CTCCTCCGCG,CGCCCTTCCC	exonic	MNX1	nonsynonymous SNV	MNX1:NM_005515:exon3:c.G971T:p.G324V,MNX1:NM_001165255:exon3:c.G335T:p.G112V,	3110	motor neuron and pancreas homeobox 1 (MNX1),	MNX1:n/a	somaticMutTumor:AML&GermlineSyndrome:yes&OtherSyndrome:CURRARINO SYNDROME (HLXB9)	0	pos_unclear	0	RPKM:0.02,TPM:0.04
LMS18	8	27098740	A	G	0.29	het	GATGACTTCC,TGTCGGAAAT	exonic	STMN4	nonsynonymous SNV	STMN4:NM_030795:exon5:c.T230C:p.M77T,	81551	stathmin-like 4 (STMN4)	STMN4:n/a	0	0	var_notexpressed	0	RPKM:0.14,TPM:0.28
LMS18	8	28196856	G	T	0.1	het	CGGCCAGGAA,TTGGCCAATC	exonic	PNOC	nonsynonymous SNV	PNOC:NM_006228:exon3:c.G426T:p.K142N,	5368	prepronociceptin (PNOC)	PNOC:NA	0	0	pos_not_covered	0	RPKM:0.00,TPM:0.0
LMS18	8	63948279	A	G	0.19	het	GCAATATAGT,TCTTCCATAG	exonic	GGH	nonsynonymous SNV	GGH:NM_003878:exon2:c.T160C:p.Y54H,	8836	gamma-glutamyl hydrolase (conjugase, folylpolygammaglutamyl hydrolase) (GGH)	GGH:This gene catalyzes the hydrolysis of folylpoly-gamma-glutamates and antifolylpoly-gamma-glutamates by the removal of gamma-linked polyglutamates and glutamate.	0	0	var_expressed	3	RPKM:23.84,TPM:49.31
LMS18	8	65711086	G	T	0.19	het	GGCCAGGCCC,GGAGGCCCAA	exonic	CYP7B1	nonsynonymous SNV	CYP7B1:NM_004820:exon1:c.C59A:p.P20Q,	9420	cytochrome P450, family 7, subfamily B, polypeptide 1 (CYP7B1)	CYP7B1:This gene encodes a member of the cytochrome P450 superfamily of enzymes. The cytochrome P450 proteins are monooxygenases which catalyze many reactions involved in drug metabolism and synthesis of cholesterol, steroids and other lipids. This endoplasmic reticulum membrane protein catalyzes the first reaction in the cholesterol catabolic pathway of extrahepatic tissues, which converts chole…	0	0	pos_not_covered	0	RPKM:0.40,TPM:0.82
LMS18	8	75156930	A	T	0.15	het	CTTGTGCACC,GTGCTGAGGA	exonic	JPH1	nonsynonymous SNV	JPH1:NM_020647:exon4:c.T1739A:p.L580Q,	56704	junctophilin 1 (JPH1)	JPH1:Junctional complexes between the plasma membrane and endoplasmic/sarcoplasmic reticulum are a common feature of all excitable cell types and mediate cross talk between cell surface and intracellular ion channels. The protein encoded by this gene is a component of junctional complexes and is composed of a C-terminal hydrophobic segment spanning the endoplasmic/sarcoplasmic reticulum membrane …	0	0	var_notexpressed	0	RPKM:0.25,TPM:0.53
LMS18	8	87060727	T	A	0.05	het	CTACTATCCT,AAGTTTCTCT	exonic	PSKH2	nonsynonymous SNV	PSKH2:NM_033126:exon3:c.A1122T:p.L374F,	85481	protein serine kinase H2 (PSKH2)	PSKH2:n/a	0	0	pos_not_covered	0	RPKM:0.00,TPM:0.0
LMS18	8	142459757	G	C	0.61	het	GGTGGGCAGG,GTCGCTCCTG	exonic	MROH5	unknown	UNKNOWN	389690	FLJ43860 protein (FLJ43860)	MROH5:n/a	0	0	pos_not_covered	0	RPKM:0.04,TPM:0.08
LMS18	8	145107901	C	G	0.15	het	TCAGGCTGAT,TGCACACGGA	exonic	OPLAH	nonsynonymous SNV	OPLAH:NM_017570:exon21:c.G3003C:p.Q1001H,	26873	5-oxoprolinase (ATP-hydrolysing) (OPLAH)	OPLAH:n/a	0	0	var_expressed	3	RPKM:3.21,TPM:6.64
LMS18	9	24545438	C	G	0.27	het	CCCGAAGCCT,TTGTCACTGT	exonic	IZUMO3	nonsynonymous SNV	IZUMO3:NM_001271706:exon1:c.G210C:p.K70N,	100129669	NA	IZUMO3:NA	0	0	pos_not_covered	0	RPKM:0.00,TPM:0.0
LMS18	9	34269257	C	A	0.23	het	CAACTTACAG,CAGTAGACTC	exonic	KIF24	nonsynonymous SNV	KIF24:NM_194313:exon8:c.G1441T:p.A481S,	347240	kinesin family member 24 (KIF24)	KIF24:Kinesins, such as KIF24, are microtubule-dependent ATPases that function as molecular motors. They play important roles in intracellular vesicle transport and cell division (summary by Venturelli et al., 2010 [PubMed 20670673]).[supplied by OMIM, Feb 2011].	0	0	var_expressed	2	RPKM:3.48,TPM:7.2
LMS18	9	73027916	T	C	0.13	het	GAGAGCGGGC,GGGCGCGCTG	exonic	KLF9	nonsynonymous SNV	KLF9:NM_001206:exon1:c.A364G:p.S122G,	687	Kruppel-like factor 9 (KLF9)	KLF9:The protein encoded by this gene is a transcription factor that binds to GC box elements located in the promoter. Binding of the encoded protein to a single GC box inhibits mRNA expression while binding to tandemly repeated GC box elements activates transcription.	0	0	var_expressed	6	RPKM:24.09,TPM:49.83
LMS18	9	73254088	A	T	0.2	het	GGCATCCAAC,TGGCTTGCTC	exonic	TRPM3	nonsynonymous SNV	TRPM3:NM_001007471:exon11:c.T1469A:p.M490K,TRPM3:NM_206946:exon12:c.T1085A:p.M362K,TRPM3:NM_206944:exon11:c.T1010A:p.M337K,TRPM3:NM_024971:exon11:c.T1010A:p.M337K,TRPM3:NM_020952:exon11:c.T1010A:p.M337K,TRPM3:NM_206947:exon12:c.T1085A:p.M362K,TRPM3:NM_206945:exon11:c.T1010A:p.M337K,	80036	transient receptor potential cation channel, subfamily M, member 3 (TRPM3),	TRPM3:The product of this gene belongs to the family of transient receptor potential (TRP) channels. TRP channels are cation-selective channels important for cellular calcium signaling and homeostasis. The protein encoded by this gene mediates calcium entry, and this entry is potentiated by calcium store depletion. Alternatively spliced transcript variants encoding different isoforms have been id…	0	0	pos_not_covered	0	RPKM:0.12,TPM:0.24
LMS18	9	73461426	G	T	0.18	het	GAGATGAGAA,CTTGGGAAGC	exonic	TRPM3	nonsynonymous SNV	TRPM3:NM_206948:exon4:c.C85A:p.L29I,TRPM3:NM_001007471:exon4:c.C544A:p.L182I,TRPM3:NM_206946:exon4:c.C85A:p.L29I,TRPM3:NM_206944:exon4:c.C85A:p.L29I,TRPM3:NM_024971:exon4:c.C85A:p.L29I,TRPM3:NM_001007470:exon4:c.C85A:p.L29I,TRPM3:NM_020952:exon4:c.C85A:p.L29I,TRPM3:NM_206947:exon4:c.C85A:p.L29I,TRPM3:NM_206945:exon4:c.C85A:p.L29I,	80036	transient receptor potential cation channel, subfamily M, member 3 (TRPM3),	TRPM3:The product of this gene belongs to the family of transient receptor potential (TRP) channels. TRP channels are cation-selective channels important for cellular calcium signaling and homeostasis. The protein encoded by this gene mediates calcium entry, and this entry is potentiated by calcium store depletion. Alternatively spliced transcript variants encoding different isoforms have been id…	0	0	var_expressed	1	RPKM:0.12,TPM:0.24
LMS18	9	111881680	G	A	0.1	het	AGCAGCACCT,CACGCCCAAG	exonic	TMEM245	stopgain SNV	TMEM245:NM_032012:exon1:c.C514T:p.Q172X,	23731	chromosome 9 open reading frame 5 (C9orf5)	TMEM245:NA	0	0	var_expressed	2	RPKM:4.79,TPM:9.92
LMS18	9	114520387	C	T	0.3	het	ATTGTATCTT,TAGTTTCTCT	exonic	C9orf84	nonsynonymous SNV	C9orf84:NM_173521:exon5:c.G493A:p.E165K,C9orf84:NM_001080551:exon3:c.G376A:p.E126K,	158401	chromosome 9 open reading frame 84 (C9orf84),	C9orf84:n/a	0	0	pos_unclear	0	RPKM:0.06,TPM:0.12
LMS18	9	124535428	G	A	0.41	het	AAGCTGGGAA,TTTCAGCACT	exonic	DAB2IP	nonsynonymous SNV	DAB2IP:NM_032552:exon12:c.G2537A:p.S846N,DAB2IP:NM_138709:exon10:c.G2249A:p.S750N,	153090	DAB2 interacting protein (DAB2IP),	DAB2IP:DAB2IP is a Ras (MIM 190020) GTPase-activating protein (GAP) that acts as a tumor suppressor. The DAB2IP gene is inactivated by methylation in prostate and breast cancers (Yano et al., 2005 [PubMed 15386433]).[supplied by OMIM, May 2010].	0	0	var_expressed	11	RPKM:16.28,TPM:33.66
LMS18	9	130540880	G	C	0.17	het	TGAACTTTTT,CTGGTCTTCT	exonic	SH2D3C	nonsynonymous SNV	SH2D3C:NM_170600:exon1:c.C27G:p.S9R,	10044	SH2 domain containing 3C (SH2D3C),	SH2D3C:This gene encodes an adaptor protein and member of a cytoplasmic protein family involved in cell migration. The encoded protein contains a putative Src homology 2 (SH2) domain and guanine nucleotide exchange factor-like domain which allows this signaling protein to form a complex with scaffolding protein Crk-associated substrate. Multiple transcript variants encoding different isoforms hav…	0	0	pos_unclear	0	RPKM:4.58,TPM:9.47
LMS18	9	133981577	C	G	0.19	het	CTCCTCAGTA,TGTGCAGGGA	exonic	AIF1L	stopgain SNV	AIF1L:NM_001185095:exon3:c.C96G:p.Y32X,	83543	allograft inflammatory factor 1-like (AIF1L),	AIF1L:n/a	0	0	pos_unclear	0	RPKM:0.39,TPM:0.8
[truncated: 1,668 more rows]

## Sheet: 5_Somatic indels
Patient	Chromosome	Position (hg19)	Reference allele	Mutant allele	Variant allele frequency	ANNOVAR function	Mutation type	Gene symbol	Entrez GeneID	ANNOVAR transcripts	RefSeq gene description	RefSeq gene summary	RNA annotation (tumor)	RPKM/TPM
[truncated: 297 more rows]

[truncated: 7 more sheets: 6_MutSigCV output, 7_GISTIC2.0 CNA analysis, 8_Chromothripsis analysis, 9_Gene Ontology analysis, 10_Fusion transcripts, 11_Allele-specific CN analysis, 12_C-circle analysis]
